# Supplementary material for: Multiomics Assessment of Gene Expression in a Clinical Strain of CTX-M-15-Producing ST131 Escherichia coli
Source: Front Microbiol. 2019 May 3;10:831. doi: 10.3389/fmicb.2019.00831 (PMC6509150; doi:10.3389/fmicb.2019.00831)
Supplement: TABLE S3 — Full integration of proteomic and transcriptomic data. [file Table_3.XLSX]

## Sheet: Results
Approach	Sub-proteome	Protein Score	Start	Stop	Coverage	Length	FPKM	FPKM_conf_lo	FPKM_conf_hi	Gene name	Function
RNA-Seq			316557	316321	56788.7	237	140742	55501.5	57153.2	lpp	major outer membrane lipoprotein
RNA-Seq			212379	212047	40337.7	333	99678	55714.3	56974.7	hdeA	Chaperone HdeA
RNA-Seq + MALDI-TOF/MS	Whole-cell	196	98736	99239	39463.7	504	97487.2	68906.9	70017	dps	Non-specific DNA-binding protein Dps / Iron-binding ferritin-like antioxidant protein / Ferroxidase (EC 1.16.3.1)
RNA-Seq			191362	191021	33892.8	342	83690	47697.8	48835.9	yfiA	Ribosome hibernation protein YfiA
RNA-Seq + MALDI-TOF/MS	Cytoplasm	352	220140	219757	31344.2	384	77414.4	47679.7	48764	pflB	Pyruvate formate-lyase (EC 2.3.1.54)
RNA-Seq			163390	163617	25069.4	228	62077.5	23081.5	24164.2		FIG00895798: hypothetical protein
RNA-Seq			211943	211605	24158.1	339	59716.8	33765.1	34826.6	hdeB	Chaperone HdeB
RNA-Seq + MALDI-TOF/MS	Cytoplasm, Membrane, Periplasm	160	223218	221818	18539.8	1401	45780.2	40839.6	41362.9	gadA	Glutamate decarboxylase (EC 4.1.1.15)
RNA-Seq			64253	64453	16676.7	201	41216.4	12454.8	13372.1	glgS	glycogen synthesis protein GlgS
RNA-Seq			46880	47089	13790.4	210	34283.3	11158	11993.6	yjbJ	UPF0337 protein yjbJ
RNA-Seq			289302	289093	13840.7	210	34235.4	11142.1	11975.9	cspA	Cold shock protein CspA
RNA-Seq			8150	8290	9185.57	141	23034.8	2860.68	3353.72		hypothetical protein
RNA-Seq + MALDI-TOF/MS	Cytoplasm, Membrane, Periplasm	75	194751	193315	8396.89	1437	20736.6	18516.9	18853.8	aspA	Aspartate ammonia-lyase (EC 4.3.1.1)
RNA-Seq			200584	201150	8219.39	567	20299.4	14916.1	15446.6	slp	Starvation lipoprotein Slp
RNA-Seq			202664	202810	8148.82	147	20188.6	2857.72	3353.39	ecnB	Entericidin B precursor
RNA-Seq			204522	204650	7378.83	129	19570.3	1755.04	2152.73		hypothetical protein
RNA-Seq			162773	163369	7021.89	597	17364.5	12974.1	13459.2	wrbA	Flavoprotein WrbA
RNA-Seq			140315	140500	6896	186	17096.9	4395.12	4894.79	csrA	Carbon storage regulator
RNA-Seq			70858	70475	6667.08	384	16481.7	10063.6	10589.2	bssR	biofilm regulator BssR
RNA-Seq			174836	175045	6040.22	210	14965.3	4820.44	5347.98	cspC	Cold shock protein CspC
RNA-Seq			336405	336524	5956.63	120	14855.5	975.86	1267.07		hypothetical protein
RNA-Seq			7509	7646	5672.31	138	14170.5	1610.94	1974.62	sra	Stationary-phase-induced ribosome-associated protein
RNA-Seq			53731	53507	5650.21	225	13969.2	5017.88	5558.17	ydcH	YdcH protein
RNA-Seq + MALDI-TOF/MS	Membrane	40	338586	338005	5595.65	582	13804.2	10211.2	10669.8	sodB	Superoxide dismutase [Fe] (EC 1.15.1.1)
RNA-Seq + MALDI-TOF/MS	Extracellular, Periplasm	39	39685	40806	5255.8	1122	12977.3	11190.5	11529.7	ompC	Outer membrane protein C precursor
RNA-Seq + MALDI-TOF/MS	Cytoplasm, Membrane, Periplasm, Whole-cell	376	194342	196915	5115.14	2574	12628.4	11844.1	12046.4	clpB	ClpB protein
RNA-Seq + MALDI-TOF/MS	Extracellular, Membrane, Periplasm, Whole-cell	102	200186	201262	4998.96	1077	12342.8	10572.8	10905.9	ompA	Outer membrane protein A precursor
RNA-Seq			350	1813	4764.39	1464	11759.9	10503.6	10796.7	gadC	Probable glutamate/gamma-aminobutyrate antiporter
RNA-Seq + MALDI-TOF/MS	Whole-cell	67	306240	305677	4687.75	564	11575.1	8458.11	8869.42	ahpC	Alkyl hydroperoxide reductase protein C (EC 1.6.4.-)
RNA-Seq			97196	96681	4620.64	516	11411.9	8061.2	8471.14	ail	Attachment invasion locus protein precursor
RNA-Seq			58201	57773	4427.06	429	10923.7	7081.57	7486.25	uspD	Universal stress protein D
RNA-Seq			242522	242193	4150.96	330	10253.8	5603.38	6047.23		FIG01200701: possible membrane protein
RNA-Seq + MALDI-TOF/MS	Cytoplasm	291	4277	1995	4149.28	2283	10231.7	9512.76	9713.37	pykF	Pyruvate formate-lyase (EC 2.3.1.54)
RNA-Seq + MALDI-TOF/MS	Cytoplasm, Extracellular, Membrane, Periplasm, Whole-cell	363	113344	115260	4060.07	1917	10020.4	9188.22	9400.56	dnaK	Chaperone protein DnaK
RNA-Seq			19866	20078	4007.14	213	9957.69	3260.28	3682.66	cspA	Cold shock protein CspA
RNA-Seq			174680	174823	3953.22	144	9947.47	1288.24	1600.62		hypothetical protein
RNA-Seq			97343	97735	3953.75	393	9777.31	6025.67	6475.94	ygiW	Protein ygiW precursor
RNA-Seq + MALDI-TOF/MS	Cytoplasm, Extracellular	60	35523	35936	3798.48	414	9394.08	5964.26	6405.16	H-NS, hns	DNA-binding protein H-NS
RNA-Seq + MALDI-TOF/MS	Cytoplasm, Membrane, Whole-cell	362	213931	212936	3791.52	996	9352.11	7893.47	8182.74	gapA	NAD-dependent glyceraldehyde-3-phosphate dehydrogenase (EC 1.2.1.12)
RNA-Seq			278598	278897	3733.97	300	9236.73	4644.47	5052.17	ihfA	Integration host factor alpha subunit
RNA-Seq			82574	82338	3286.5	237	8142.57	3123.07	3524.63	acp	Acyl carrier protein
RNA-Seq			254023	254361	3201.86	339	7907.03	4398.57	4778	osmE	Osmotically inducible lipoprotein E precursor
RNA-Seq			31132	30827	2897.27	306	7156.98	3651.96	4045.58	elaB	ElaB protein
RNA-Seq + MALDI-TOF/MS	Whole-cell	60	273713	274054	2871.47	342	7102.06	3970.83	4321.94	infC	Translation initiation factor 3
RNA-Seq			163034	163306	2814.59	273	6951.9	3164.69	3521.47	yjdJ	hypothetical protein YjdJ
RNA-Seq			24817	25008	2789.31	192	6901.43	1856.84	2195.69		FIG00640235: hypothetical protein
RNA-Seq + MALDI-TOF/MS	Cytoplasm, Membrane, Periplasm, Whole-cell	283	55524	56822	2777.66	1299	6852.95	6015.07	6236	eno	Enolase (EC 4.2.1.11)
RNA-Seq			226130	226438	2766.99	309	6830.29	3513.04	3894.42	hfq	RNA-binding protein Hfq
RNA-Seq			3588	4064	2694.33	477	6643.85	4515.63	4859.33	bfr	Bacterioferritin
RNA-Seq			94649	94777	2614.65	129	6593.69	561.957	804.031		hypothetical protein
RNA-Seq			197444	197692	2507.61	249	6219.87	2533.62	2866.55		Transglycosylase associated protein
RNA-Seq			69204	68995	2456.36	210	6062.85	1918.97	2250.01		FIG074102: hypothetical protein
RNA-Seq			303392	303820	2397.34	429	5927.83	3818.08	4130.91	uspG	Universal stress protein G
RNA-Seq + MALDI-TOF/MS	Cytoplasm	256	31212	30028	2390.74	1185	5897.62	5105.45	5332.9	EF-Tu, tufA	Translation elongation factor Tu
RNA-Seq			162369	162211	2252.58	159	5607.15	956.279	1211.13		FIG00639131: hypothetical protein
RNA-Seq			58527	58228	2257.53	300	5596.27	2791.89	3107.88		FIG00639264: hypothetical protein
RNA-Seq			74477	74199	2159.12	279	5339.35	2475.71	2796.83	ychH	FIG00554739: membrane protein YchH
RNA-Seq			52943	52698	2116.73	246	5237.02	2093.02	2401.3		FIG074102: hypothetical protein
RNA-Seq			15473	14835	2121.47	639	5232.68	3958.42	4249.89	ompW	Outer membrane protein W precursor
RNA-Seq			271971	271489	2042.55	483	5068.15	3452.79	3734.49		FIG002095: hypothetical protein
RNA-Seq + MALDI-TOF/MS	Periplasm	10	103167	102850	2008.59	318	4965.1	2604.63	2900.4	bolA	Cell division protein BolA
RNA-Seq			190961	191395	2003.72	435	4950.13	3204.79	3485.96	uspA	Universal stress protein A
RNA-Seq			164192	164641	1958.12	450	4839.37	3187.19	3464.77		FIG00638941: hypothetical protein
RNA-Seq			102969	103919	1925.45	951	4749.02	3956.02	4164.37	uspE	Universal stress protein E
RNA-Seq			27574	27690	1863.75	117	4723.72	257.37	416.24		LSU ribosomal protein L36p
RNA-Seq			59017	59349	1907.1	333	4702.58	2558.75	2847.9		FIG00638559: hypothetical protein
RNA-Seq			19295	19585	1848.8	291	4570.42	2206.26	2494.98		FIG00638451: hypothetical protein
RNA-Seq			3322	3516	1823.42	195	4508.17	1235.37	1517.53	bfd	Bacterioferritin-associated ferredoxin
RNA-Seq			10532	10281	1768.24	252	4369.26	4081.18	4664.2	yefM	YefM protein (antitoxin to YoeB)
RNA-Seq			349713	349246	1749.98	468	4319.87	2895.41	3151.19	pcp	Outer membrane lipoprotein pcp precursor
RNA-Seq			46365	45481	1740.1	885	4292.42	3521.39	3720.92	nlpI	Lipoprotein nlpI precursor
RNA-Seq + MALDI-TOF/MS	Cytoplasm	264	197449	199095	1679.79	1647	4146.73	3731.33	3896.78	groEL	Heat shock protein 60 family chaperone GroEL
RNA-Seq			8021	7653	1623.97	369	4023.51	2354.46	2619.42	yqjC	Periplasmic protein YqjC
RNA-Seq + MALDI-TOF/MS	Whole-cell	138	99954	99238	1612.08	717	3987.69	3110.41	3345.81	arcA	Aerobic respiration control protein arcA
RNA-Seq			20905	21135	1606.21	231	3980.77	1448.4	1712.33		probable lipoprotein
RNA-Seq			212634	213206	1594.42	573	3933.42	2861.16	3095.37	hdeD	Membrane transporter HdeD, H-NS repressed
RNA-Seq + MALDI-TOF/MS	Cytoplasm, Membrane, Whole-cell	87	165431	166351	1563.82	921	3861.93	3257.41	3445.91	cbpA	DnaJ-class molecular chaperone CbpA
RNA-Seq			273167	273373	1518.76	207	3803.21	1158.37	1422.37		FIG00614015: hypothetical protein
RNA-Seq			51271	51396	1519.52	126	3775.22	3033.66	4483.07		hypothetical protein
RNA-Seq			22941	22579	1525.81	363	3771.57	2179.33	2429.22		FIG00638902: hypothetical protein
RNA-Seq + MALDI-TOF/MS	Whole-cell	80	71238	71843	1508.97	606	3731.34	2765.47	2990.61	osmY	Osmotically inducible protein OsmY
RNA-Seq			58353	58610	1504.65	258	3723.55	1569.16	1840.05	grx1	Glutaredoxin 1
RNA-Seq			419079	418876	1482.86	204	3685.84	1091.58	1337.59		FIG00638357: hypothetical protein
RNA-Seq			10284	10030	1490.26	255	3682.4	1561.38	1832.54	yoeB	YoeB toxin protein
RNA-Seq + MALDI-TOF/MS			214005	214532	1483.86	528	3663.14	2581.17	2809.29	gadE	Transcriptional activator GadE
RNA-Seq			122984	121905	1467.91	1080	3622.47	3079.38	3250.11	fbaA	Fructose-bisphosphate aldolase class II (EC 4.1.2.13)
RNA-Seq + MALDI-TOF/MS	Whole-cell	70	57880	58389	1354.7	510	3345.03	2320.92	2569.49	crr	PTS system, glucose-specific IIA component
RNA-Seq			159273	160025	1332.85	753	3291.47	2595.38	2797.8	pgm	Phosphoglycerate mutase (EC 5.4.2.1)
RNA-Seq			5354	5482	1313.48	129	3281.79	265.128	423.629		hypothetical protein
RNA-Seq			21740	21994	1313.19	255	3258.02	3024.11	3495.27		SSU ribosomal protein S17p (S11e)
RNA-Seq			74166	74579	1319.02	414	3254.25	2037.48	2268.25	ibpA	16 kDa heat shock protein A
RNA-Seq			26842	27066	1305.58	225	3234.32	1125.18	1386.24	cspD	Cold shock protein CspD
RNA-Seq			7615	7310	1276.08	306	3173.94	1595.15	1855.14	yqjD	Uncharacterized membrane protein YqjD
RNA-Seq			7916	7644	1271.35	273	3140.5	1406.68	1650.43	hupA	DNA-binding protein HU-alpha
RNA-Seq + MALDI-TOF/MS	Whole-cell	67	30169	32844	1267.05	2676	3127.51	2923.76	3031.15	adhP	Alcohol dehydrogenase (EC 1.1.1.1); Acetaldehyde dehydrogenase (EC 1.2.1.10)
RNA-Seq			22670	23302	1248	633	3081.98	2311.58	2511.85		Mobile element protein
RNA-Seq + MALDI-TOF/MS	Cytoplasm	256	22	159	1208.55	138	3060.29	320.572	482.205	EF-Tu, tufA	Translation elongation factor Tu
RNA-Seq			37853	38326	1222.17	474	3025.5	2888.44	3186.34	smg	Protein of unknown function Smg
RNA-Seq			83472	83759	1223.47	288	3020.24	1430.23	1678.07	yhbH	Ribosome hibernation protein YhbH
RNA-Seq + MALDI-TOF/MS	Cytoplasm, Extracellular, Membrane, Periplasm	226	62663	60789	1213.81	1875	2998.87	2726.81	2856.08	htpG	Chaperone protein HtpG
RNA-Seq			274151	274348	1201.78	198	2977.92	826.125	1047.68		LSU ribosomal protein L35p
RNA-Seq			7307	6903	1201.1	405	2968.43	2803.52	3139.08	yqjE	Inner membrane protein YqjE
RNA-Seq			5000	6262	1186.16	1263	2926.28	2596.11	2730.63		Mobile element protein
RNA-Seq + MALDI-TOF/MS	Cytoplasm, Membrane	168	85139	85903	1157.94	765	2859.04	2259.69	2441.44	udp	Uridine phosphorylase (EC 2.4.2.3)
RNA-Seq			18182	18511	1157.18	330	2848.5	1524.2	1772.04	txn	Thioredoxin
RNA-Seq			284348	284611	1150.12	264	2840.83	1220.88	1499.7	ybeD	Proposed lipoate regulatory protein YbeD
RNA-Seq			44445	44233	1134.75	213	2812.79	890.12	1106.54		LSU ribosomal protein L31p @ LSU ribosomal protein L31p, zinc-dependent
RNA-Seq			114369	115874	1136.73	1506	2806.9	2494.17	2625.74	glpD	Aerobic glycerol-3-phosphate dehydrogenase (EC 1.1.5.3)
RNA-Seq + MALDI-TOF/MS	Whole-cell	109	154812	155828	1129.44	1017	2785.63	2337.28	2512	galE	UDP-N-acetylglucosamine 4-epimerase (EC 5.1.3.7) / UDP-glucose 4-epimerase (EC 5.1.3.2)
RNA-Seq			3509	3180	1119.76	330	2765.91	1479.14	1720.22	yeeX	UPF0265 protein YeeX
RNA-Seq			160833	160504	1112.13	330	2757.85	1474.63	1714.58		FIG00638140: hypothetical protein
RNA-Seq			332567	331419	1116.93	1149	2757.43	2361.57	2532.08	cfa	Cyclopropane-fatty-acyl-phospholipid synthase (EC 2.1.1.79)
RNA-Seq + MALDI-TOF/MS	Membrane	25	225139	226044	1104.93	906	2733.66	2244.08	2417.24	miaA	tRNA dimethylallyltransferase (EC 2.5.1.75)
RNA-Seq			166351	166656	1098.96	306	2713.92	2538.23	2898.85	cbpM	Chaperone-modulator protein CbpM
RNA-Seq			4384	3854	1096.26	531	2707.14	1903.59	2112.22		hypothetical protein
RNA-Seq			36627	36118	1095.92	510	2705.02	1870.44	2077.46	def	Peptide deformylase (EC 3.5.1.88)
RNA-Seq			111895	112224	1082.59	330	2677.27	1430.7	1662.76	zapA	Z-ring-associated protein ZapA
RNA-Seq			190516	190235	1070.7	282	2658.93	1228.64	1452.75	uspB	Universal stress protein B
RNA-Seq			26168	23892	1073.29	2277	2650.2	2447.19	2559.68	clpA	ATP-dependent Clp protease ATP-binding subunit ClpA
RNA-Seq			6913	6614	1062.28	300	2625.35	1316.02	1531.64	yqjK	Inner membrane protein YqjK
RNA-Seq			37795	36431	1059.5	1365	2615.29	2294.54	2424.18		Decarboxylase family protein
RNA-Seq			141742	142182	1038.49	441	2572.76	1693.56	1901.77		FIG00638953: hypothetical protein
RNA-Seq			8442	8011	1034.09	432	2548.4	1626.43	1836.41	rbsD	Ribose ABC transport system, high affinity permease RbsD (TC 3.A.1.2.1)
RNA-Seq			108519	108352	1002.37	168	2507.84	477.972	692.617		LSU ribosomal protein L33p @ LSU ribosomal protein L33p, zinc-independent
RNA-Seq			274401	274757	1006.13	357	2493.99	1413.09	1643.22		LSU ribosomal protein L20p
RNA-Seq			113232	113486	996.823	255	2469.41	1013.22	1231.9		FIG074102: hypothetical protein
RNA-Seq			31279	32034	989.269	756	2443.67	1921.72	2088.42	yjgJ	COG2932: Predicted transcriptional regulator
RNA-Seq			88438	88872	987.645	435	2443.57	1563.94	1766.48	uspF	Universal stress protein F
RNA-Seq			172176	172063	981.47	114	2437.26	1700.42	3117.43	ybgT	Cyd operon protein YbgT
RNA-Seq			64	768	975.427	705	2413.91	1863	2029.1		Mobile element protein
RNA-Seq			23057	22572	972.098	486	2409.56	1627.77	1814.42	ompH	Outer membrane protein H precursor
RNA-Seq			55810	56067	970.711	258	2404.18	999.995	1214.69	hpr	Phosphotransferase system, phosphocarrier protein HPr
RNA-Seq			38461	38847	975.631	387	2403.68	1436.11	1628.23	yaeH	UPF0325 protein YaeH
RNA-Seq			54236	55744	959.886	1509	2370.94	2104.15	2222.65		Glycerol kinase (EC 2.7.1.30)
RNA-Seq			77566	77982	956.709	417	2360.26	1474.54	1668.89		FIG004064: hypothetical protein
RNA-Seq + MALDI-TOF/MS	Cytoplasm, Membrane, Periplasm	266	34104	31441	952.325	2664	2350.98	2193.14	2292.22	aceE	Pyruvate dehydrogenase E1 component (EC 1.2.4.1)
RNA-Seq			92746	92432	953.568	315	2350.67	1204.96	1412.67		FIG00896075: hypothetical protein
RNA-Seq			162792	163022	937.255	231	2329.8	832.026	1036.41		FIG00638676: hypothetical protein
RNA-Seq			242056	241769	931.255	288	2321.66	1092.03	1338.58	yjfN	Putative uncharacterized protein YjfN
RNA-Seq			9423	9196	934.728	228	2313.74	828.299	1027.22	papI	PapI protein
RNA-Seq			328732	327968	930.553	765	2297.08	1810.19	1969.58	lclR	Transcriptional regulator, IclR family
RNA-Seq + MALDI-TOF/MS			46002	46634	898.704	633	2221.25	1657.93	1838.81	CRP	Cyclic AMP receptor protein
RNA-Seq			216675	217592	898.428	918	2218.42	1821.12	1969.34	lpxC	UDP-3-O-[3-hydroxymyristoyl] N-acetylglucosamine deacetylase (EC 3.5.1.108)
RNA-Seq			54	317	887.973	264	2201.95	939.248	1156.11		hypothetical protein
RNA-Seq			211469	210894	883.476	576	2181.13	1576.09	1752.29	mgtC	Mg(2+) transport ATPase protein C
RNA-Seq			40346	40564	873.079	219	2155.47	706.167	892.894	ygdR	Hypothetical lipoprotein ygdR precursor
RNA-Seq			267231	266371	849.505	861	2099.46	1699.46	1846.69		Ribulosamine/erythrulosamine 3-kinase potentially involved in protein deglycation
RNA-Seq			156052	156270	843.69	219	2088.56	684.099	872.524	osmB	Osmotically inducible lipoprotein B precursor
RNA-Seq + MALDI-TOF/MS	Cytoplasm	64	181140	179623	815.86	1518	2013.48	1785.07	1914.13	lysS	Lysyl-tRNA synthetase (class II) (EC 6.1.1.6)
RNA-Seq			100962	100339	811.056	624	2008.06	1489.41	1655.03	clp	ATP-dependent Clp protease proteolytic subunit (EC 3.4.21.92)
RNA-Seq			22541	22855	808.714	315	2000.15	1019.67	1252.17		LSU ribosomal protein L24p (L26e)
RNA-Seq			197112	197405	802.648	294	1993.19	952.151	1160.79	groES	Heat shock protein 60 family co-chaperone GroES
RNA-Seq + MALDI-TOF/MS	Cytoplasm, Extracellular, Whole-cell	199	77264	78043	803.705	780	1983.07	1567.57	1734.86	deoC	Deoxyribose-phosphate aldolase (EC 4.1.2.4)
RNA-Seq			32287	31874	783.119	414	1934.81	1199.68	1394.53	mscL	Large-conductance mechanosensitive channel
RNA-Seq			165501	166058	782.673	558	1934.56	1378.43	1537.66	dcrB	DcrB protein precursor
RNA-Seq			311840	312256	778.662	417	1925.77	1198.18	1393.42	rraB	Ribonuclease E inhibitor RraB
RNA-Seq			43172	43056	723.476	117	1919.01	92.1447	216.063		hypothetical protein
RNA-Seq			5450	5641	770.478	192	1906.43	487.93	654.446	rom	RNAI modulator protein Rom
RNA-Seq			65103	64474	770.758	630	1906.4	1417.39	1576.13	ftsJ	Cell division protein FtsJ / Ribosomal RNA large subunit methyltransferase E (EC 2.1.1.-) ## LSU rRNA Um2552
RNA-Seq			214728	215000	765.154	273	1891.24	1723.52	2058.97	yeaC	Uncharacterized protein YeaC
RNA-Seq			109425	110378	760.654	954	1879.49	1551.71	1685.76	talA	Transaldolase (EC 2.2.1.2)
RNA-Seq			70637	70981	761.43	345	1878.99	1031.22	1219.79		FIG00896318: hypothetical protein
RNA-Seq + MALDI-TOF/MS	Whole-cell	68	110132	110779	754.657	648	1862.5	1396.95	1552.43	grxB	Glutaredoxin 2
RNA-Seq			164896	163655	753.001	1242	1857.77	1603.76	1728.28	agp	Glucose-1-phosphatase (EC 3.1.3.10)
RNA-Seq + MALDI-TOF/MS	Cytoplasm, Membrane, Whole-cell	362	60336	61337	748.98	1002	1847.07	1538.97	1666.6	gapA	NAD-dependent glyceraldehyde-3-phosphate dehydrogenase (EC 1.2.1.12)
RNA-Seq			64787	64488	736.297	300	1828.63	889.736	1080.57		FIG01200701: hypothetical protein
RNA-Seq			31426	29534	738.987	1893	1828.36	1657.68	1751.36	dlaT	Dihydrolipoamide acetyltransferase component of pyruvate dehydrogenase complex (EC 2.3.1.12)
RNA-Seq			191543	191860	740.071	318	1828	937.574	1145.66	yccV	hemimethylated DNA binding protein YccV
RNA-Seq			5449	4598	738.961	852	1821.94	1468.7	1600.91	hchA	Chaperone protein hchA
RNA-Seq			9415	9615	735.482	201	1811.58	517.869	693.575		FIG00639395: hypothetical protein
RNA-Seq			6012	6236	725.449	225	1800.32	611.332	776.557	hha	Haemolysin expression modulating protein paralog
RNA-Seq			160492	160256	725.97	237	1790.18	657.24	831.354		FIG00638105: hypothetical protein
RNA-Seq + MALDI-TOF/MS	Cytoplasm, Membrane	153	177923	178516	713.837	594	1764.24	1673.83	1863.78	grpE	Heat shock protein GrpE
RNA-Seq			120515	120078	704.659	438	1736.59	1108.48	1287.57		FIG00644121: hypothetical protein
RNA-Seq + MALDI-TOF/MS	Whole-cell	96	311468	312214	702.634	747	1735.12	1382.52	1526.34	sufC	Iron-sulfur cluster assembly ATPase protein SufC
RNA-Seq			71970	72131	691.725	162	1712.23	289.144	433.716		FIG01200701: possible membrane protein
RNA-Seq			663	109	692.017	555	1710.72	1213.73	1371.81	agp	Glucose-1-phosphatase (EC 3.1.3.10)
RNA-Seq			66355	66071	689.313	285	1707.37	786.558	963.957		LSU ribosomal protein L25p
RNA-Seq			25769	26203	688.03	435	1701.89	1081.94	1257.13		LSU ribosomal protein L15p (L27Ae)
RNA-Seq			96188	95916	684.524	273	1697.49	744.874	928.71	hupB	DNA-binding protein HU-beta
RNA-Seq			141114	141509	684.057	396	1693.49	1019.51	1196	caiF	Transcriptional activatory protein CaiF
RNA-Seq			26211	27542	684.487	1332	1690.49	1472.23	1586.94	secY	Preprotein translocase secY subunit (TC 3.A.5.1.1)
RNA-Seq			180223	179252	683.475	972	1687.81	1396.76	1519.92	pts10A	PTS system, mannose-specific IIA component (EC 2.7.1.69) / PTS system, mannose-specific IIB component (EC 2.7.1.69)
RNA-Seq			309971	311458	682.636	1488	1686.79	1489.77	1602.45	sufB	Iron-sulfur cluster assembly protein SufB
RNA-Seq + MALDI-TOF/MS	Whole-cell	204	79495	80718	679.178	1224	1677.77	1443.29	1559.01	deoB	Phosphopentomutase (EC 5.4.2.7)
RNA-Seq			16219	15992	676.047	228	1665.03	575.57	730.468		putative cytoplasmic protein
RNA-Seq			28645	29253	671.259	609	1659.76	1217.21	1373.48		SSU ribosomal protein S4p (S9e)
RNA-Seq + MALDI-TOF/MS	Whole-cell	71	112246	112752	656.083	507	1624.14	1109.4	1257.52	tpx	Thiol peroxidase, Tpx-type (EC 1.11.1.15)
RNA-Seq			7048	6860	622.003	189	1617.52	395.36	574.353	sok	Protein sok
RNA-Seq + MALDI-TOF/MS	Periplasm	9	96192	96419	644.927	228	1591.51	549.482	717.424	feoA	Ferrous iron transport protein A
RNA-Seq			32370	31744	642.729	627	1586.86	1173.97	1325.16	ycaC	Nicotinamidase family protein YcaC
RNA-Seq + MALDI-TOF/MS	Membrane	73	29279	30268	635.648	990	1569.91	1302.27	1418.68	rpoA	DNA-directed RNA polymerase alpha subunit (EC 2.7.7.6)
RNA-Seq + MALDI-TOF/MS	Whole-cell	94	29732	30835	634.109	1104	1564.71	1323.37	1438.2	gldA	Glycerol dehydrogenase (EC 1.1.1.6)
RNA-Seq			176082	176276	632.356	195	1561.53	415.604	587.184		hypothetical protein
RNA-Seq + MALDI-TOF/MS	Cytoplasm	234	100213	98939	631.663	1275	1559.86	1348.82	1457.58	clpX	ATP-dependent Clp protease ATP-binding subunit ClpX
RNA-Seq			82629	81163	630.718	1467	1557.71	1372.23	1478.66	uxuB	D-mannonate oxidoreductase (EC 1.1.1.57)
RNA-Seq			6883	6356	619.778	528	1530.04	1061.76	1203.28		Periplasmic protein p19 involved in high-affinity Fe2+ transport
RNA-Seq			117159	116332	619.22	828	1528.56	1220.78	1354.58		Methylglyoxal reductase, acetol producing (EC 1.1.1.-) / 2,5-diketo-D-gluconate reductase A (EC 1.1.1.274)
RNA-Seq			205883	205488	617.317	396	1522.65	914.37	1081.47	frdC	Fumarate reductase subunit C
RNA-Seq			3847	3614	612.807	234	1519.66	544.925	699.029	mbeD	mobilization protein mbeD
RNA-Seq			26519	26199	608.332	321	1505.01	773.623	951.974	clpS	ATP-dependent Clp protease adaptor protein ClpS
RNA-Seq			9602	9862	610.224	261	1503.05	1356.88	1652.41	yaeO	Rho-specific inhibitor of transcription termination (YaeO)
RNA-Seq			209791	207857	604.003	1935	1492.26	1353.12	1451.48	prkA	Serine protein kinase (prkA protein), P-loop containing
RNA-Seq			304536	304111	599.17	426	1483.22	928.518	1089.09	yjgF	Bona fide RidA/YjgF/TdcF/RutC subgroup
RNA-Seq			9947	9123	592.94	825	1465.8	1168.89	1297.77		Nucleoside-diphosphate-sugar epimerases
RNA-Seq + MALDI-TOF/MS	Cytoplasm, Extracellular, Membrane, Periplasm	281	33397	31283	590.444	2115	1458.94	1333.05	1411.27	fusA	Translation elongation factor G
RNA-Seq + MALDI-TOF/MS	Cytoplasm, Membrane	150	185040	182893	590.052	2148	1455.87	1331.78	1409.66	cadA	Lysine decarboxylase, inducible (EC 4.1.1.18)
RNA-Seq			131306	130992	589.737	315	1454.65	734.071	901.656	pspE	Phage shock protein E precursor
RNA-Seq			421	1137	587.819	717	1450.07	1115.27	1242.82		Phage repressor protein C2
RNA-Seq			150417	150226	578.639	192	1448.62	364.011	516.973	yaiA	Protein YaiA
RNA-Seq			124233	122938	584.681	1296	1444.76	1396.6	1510.04	glgC	Glucose-1-phosphate adenylyltransferase (EC 2.7.7.27)
RNA-Seq			200145	199750	584.165	396	1442.44	1336.96	1547.91		FIG00640373: hypothetical protein
RNA-Seq			454	1146	578.554	693	1427.39	1086.84	1212.37	gntR	Transcriptional regulator, GntR family
RNA-Seq			213271	212621	573.047	651	1415.81	1333.39	1498.96	rseA	Sigma factor RpoE negative regulatory protein RseA
RNA-Seq			22870	23409	573.774	540	1415.56	989.973	1135.23		LSU ribosomal protein L5p (L11e)
RNA-Seq			28210	28599	569.348	390	1406.27	834.068	1025.67		SSU ribosomal protein S11p (S14e)
RNA-Seq			66053	66757	568.421	705	1403.41	1073.61	1197.53		Sugar/maltose fermentation stimulation protein homolog
RNA-Seq			127228	126524	563.219	705	1393.43	1065.7	1202.8		Putative membrane protein
RNA-Seq			174914	173346	562.772	1569	1389.13	1232.08	1328.28	cydA	Cytochrome d ubiquinol oxidase subunit I (EC 1.10.3.-)
RNA-Seq			91851	92843	561.395	993	1385.32	1147.84	1271.38	rpoS	RNA polymerase sigma factor RpoS
RNA-Seq + MALDI-TOF/MS	Membrane	39	99643	100389	560.544	747	1382.04	1073.96	1196.39	glnH	Glutamine ABC transporter, periplasmic glutamine-binding protein (TC 3.A.1.3.2)
RNA-Seq			178376	177525	551.734	852	1361.85	1092.58	1214.32	manZ	PTS system, mannose-specific IID component
RNA-Seq			53368	54213	549.623	846	1359.72	1089.34	1210.62	glpF	Glycerol uptake facilitator protein
RNA-Seq			41001	41393	548.897	393	1357.67	807.837	992.296		FIG00638165: hypothetical protein
RNA-Seq + MALDI-TOF/MS	Cytoplasm, Extracellular, Membrane, Whole-cell	170	59987	60754	546.247	768	1349.73	1056.21	1176.26	tpiA	Triosephosphate isomerase (EC 5.3.1.1)
RNA-Seq + MALDI-TOF/MS	Cytoplasm, Whole-cell	122	9888	8596	546.006	1293	1349.05	1166.73	1267.08	serS	Seryl-tRNA synthetase (EC 6.1.1.11)
RNA-Seq			213879	213304	543.672	576	1347.22	964.243	1093.32	rpoE	RNA polymerase sigma factor RpoE
RNA-Seq			113680	112442	545.742	1239	1346.99	1291.56	1409.22		Pyridine nucleotide-disulphide oxidoreductase family protein
RNA-Seq			24468	25121	543.99	654	1345.27	1005.56	1136.87		hypothetical protein
RNA-Seq + MALDI-TOF/MS	Cytoplasm, Extracellular, Membrane, Whole-cell	100	29389	27902	544.026	1488	1341.67	1181.97	1276.66	lpdA	Dihydrolipoamide dehydrogenase of pyruvate dehydrogenase complex
RNA-Seq			249109	248825	541.169	285	1338.85	610.463	778.731	ihfB	Integration host factor beta subunit
RNA-Seq			77305	77523	540.108	219	1338.21	429.472	577.156	hha	Haemolysin expression modulating protein
RNA-Seq			22989	23207	529.926	219	1309.53	419.287	587.341	infA	Translation initiation factor 1
RNA-Seq			30309	30692	528.546	384	1305.87	764.811	934.231		LSU ribosomal protein L17p
RNA-Seq			152092	151943	525.003	150	1305.45	171.008	285.013		FIG01339343: possible membrane protein
RNA-Seq			27837	28193	525.217	357	1301.52	724.768	880.968		SSU ribosomal protein S13p (S18e)
RNA-Seq			214273	214686	525.383	414	1298.6	812.655	961.717	msrB	Peptide methionine sulfoxide reductase MsrB (EC 1.8.4.12)
RNA-Seq			241187	240294	517.865	894	1278.45	1219.82	1347.02		FIG00637875: hypothetical protein
RNA-Seq			40655	40999	516.158	345	1273.17	690.712	848.035		Putative negative regulator
RNA-Seq			229043	229489	515.662	447	1271.26	813.373	962.241	fur	Ferric uptake regulation protein FUR
RNA-Seq			104655	104855	514.218	201	1265.71	345.863	491.976		Putative inner membrane protein
RNA-Seq			38052	37522	507.87	531	1252.71	868.131	1008.85		Adenosine (5')-pentaphospho-(5'')-adenosine pyrophosphohydrolase (EC 3.6.1.-)
RNA-Seq			105446	105018	504.132	429	1245.68	779.042	921.158	modE	DNA-binding domain of ModE / Molybdate-binding domain of ModE
RNA-Seq			10671	11402	501.524	732	1239.83	956.307	1080.23	traT	IncF plasmid conjugative transfer surface exclusion protein TraT
RNA-Seq			112824	113087	498.166	264	1234.33	515.389	653.39		probable exported protein YPO3518
RNA-Seq + MALDI-TOF/MS	Membrane	89	80775	81494	499.835	720	1233.37	946.946	1069.83	deoD	Purine nucleoside phosphorylase (EC 2.4.2.1)
RNA-Seq			112448	111213	497.645	1236	1228.28	1074.06	1171.81	dpd	Dihydropyrimidine dehydrogenase [NADP+] (EC 1.3.1.2)
RNA-Seq			271580	273508	497.291	1929	1226.68	1109.87	1194.67	thrRS	Threonyl-tRNA synthetase (EC 6.1.1.3)
RNA-Seq			112470	113072	496.937	603	1226.19	890.859	1020.94	ygfA	5-formyltetrahydrofolate cyclo-ligase (EC 6.3.3.2)
RNA-Seq			8565	8933	494.132	369	1221.87	695.154	844.259		Mobile element protein
RNA-Seq			4918	5037	481.376	120	1205.66	61.9594	164.192		hypothetical protein
RNA-Seq + MALDI-TOF/MS	Periplasm	36	3696	2836	486.575	861	1200.21	963.285	1072.52	blaTEM-1	Beta-lactamase (EC 3.5.2.6)
RNA-Seq			257150	258028	484.958	879	1196.6	964.705	1073.82	corC	Magnesium and cobalt efflux protein CorC
RNA-Seq			3251	3499	483.722	249	1193.96	470.294	618.101	hicA	HicA
RNA-Seq			240027	241652	481.447	1626	1190.47	1058.11	1143.39	acaD	Acyl-CoA dehydrogenase (EC 1.3.8.7)
RNA-Seq + MALDI-TOF/MS	Membrane	27	156337	155483	481.401	855	1187.82	951.783	1060.05	rpoH	RNA polymerase sigma factor RpoH
RNA-Seq			69046	68504	479.447	543	1184.92	827.722	961.911	ycfP	YcfP protein: probably an esterase that is part of a salvage cluster
RNA-Seq			256593	257060	479.702	468	1183.81	1098.43	1269.19	ybeY	Metal-dependent hydrolase YbeY, involved in rRNA and/or ribosome maturation and assembly
RNA-Seq			198823	198960	472.205	138	1175.33	110.449	218.205		hypothetical protein
RNA-Seq			2738	2517	470.943	222	1173.12	381.804	529.166	st3gal1	CMP-N-acetylneuraminate-beta-galactosamide-alpha-2,3-sialyltransferase (EC 2.4.99.-)
RNA-Seq			3496	3843	469.519	348	1158.9	1057.89	1259.92	hicB	HicB protein
RNA-Seq			62424	60967	469.179	1458	1157.88	1015.57	1103.28	pepD	Aminoacyl-histidine dipeptidase (Peptidase D) (EC 3.4.13.3)
RNA-Seq			312189	313460	467.454	1272	1154.36	1012.98	1105.62	sufD	Iron-sulfur cluster assembly protein SufD
RNA-Seq			4842	5099	464.649	258	1153.22	466.857	606.625	pemI	Programmed cell death antitoxin PemI
RNA-Seq			6086	6274	464.096	189	1152.3	275.375	403.228		Phage DNA-binding protein
RNA-Seq + MALDI-TOF/MS	Periplasm	10	168696	168947	465.997	252	1145.47	448.468	582.713	yciN	FIG00948954: hypothetical protein YciN
RNA-Seq + MALDI-TOF/MS	Whole-cell	69	78121	79443	462.155	1323	1141.3	988.259	1076.21	deoA	Thymidine phosphorylase (EC 2.4.2.4)
RNA-Seq			85463	84801	460.925	663	1140.01	852.852	966.678	talA	Transaldolase (EC 2.2.1.2)
RNA-Seq			38592	38897	461.048	306	1139.66	553.99	705.851		Similar to C-terminal Zn-finger domain of DNA topoisomerase I
RNA-Seq			124535	126067	456.443	1533	1126.37	993.532	1078.89		FIG004684: SpoVR-like protein
RNA-Seq			116533	115928	450.983	606	1114.8	809.766	941.66		Hypothetical membrane protein
RNA-Seq			355212	354607	451.93	606	1113.18	808.539	939.819	gst	Glutathione S-transferase (EC 2.5.1.18)
RNA-Seq			4696	4328	449.689	369	1112	630.676	774.744		Integral membrane protein
RNA-Seq			23424	23729	448.363	306	1109.61	539.411	685.198		SSU ribosomal protein S14p (S29e) @ SSU ribosomal protein S14p (S29e), zinc-independent
RNA-Seq			86822	86649	443.644	174	1101.68	217.926	333.299		LSU ribosomal protein L32p
RNA-Seq			96995	96492	445.816	504	1101.17	744.25	880.708		Ferritin-like protein 2
RNA-Seq			7670	8467	444.747	798	1097.83	1041.97	1160.54		Mobile element protein
RNA-Seq			155838	156884	440.585	1047	1089.45	908.264	1008.75	galT	Galactose-1-phosphate uridylyltransferase (EC 2.7.7.10)
RNA-Seq			312999	312802	438.419	198	1088.57	285.389	426.205	yjiX	COG2879, Hypothetical small protein yjiX
RNA-Seq			9548	9420	437.882	129	1083.89	722.596	1445.19		hypothetical protein
RNA-Seq			212153	211947	431.746	207	1073.98	307.103	447.185		FIG01200701: possible membrane protein
RNA-Seq			193883	193698	434.676	186	1073.72	251.835	371.756		FIG00639598: hypothetical protein
RNA-Seq			200162	199887	431.094	276	1066.09	466.042	591.308		FIG00639237: hypothetical protein
RNA-Seq			49125	48856	429.962	270	1065.09	452.992	592.056		SSU ribosomal protein S15p (S13e)
RNA-Seq			106201	105917	427.343	285	1057.83	478.718	606.55		FIG00637865: hypothetical protein
RNA-Seq			169183	168860	428.353	324	1057.43	957.514	1159.42	lscA	Iron binding protein IscA for iron-sulfur cluster assembly
RNA-Seq			120006	120380	425.277	375	1053.81	603.732	740.538	msyB	Acidic protein msyB
RNA-Seq			379762	378254	426.027	1509	1051.57	925.079	1006.13	ydgA	Putative GTP-binding protein YdgA
RNA-Seq			66935	67390	422.325	456	1046.23	672.585	823.407	znf	C4-type zinc finger protein, DksA/TraR family
RNA-Seq			77986	78342	421.577	357	1042.97	575.858	710.19	yjbR	Protein yjbR
RNA-Seq			68397	68984	420.129	588	1039.11	966.812	1111.41	mtlR	Mannitol operon repressor
RNA-Seq			88865	90487	420.425	1623	1037.61	920.343	999.825	gtp	Phosphoenolpyruvate carboxykinase [ATP] (EC 4.1.1.49)
RNA-Seq			154115	153795	419.231	321	1037.21	525.786	668.235	psiF	Phosphate starvation-inducible protein PsiF
RNA-Seq			158926	159078	419.804	153	1034.6	140.927	262.416		hypothetical protein
RNA-Seq			45911	45567	419.212	345	1034.57	556.018	691.79	erpA	ErpA, essential respiratory protein A / probable iron binding protein from the HesB_IscA_SufA family
RNA-Seq			186089	187153	419.007	1065	1033.74	863.591	959.585		FIG00638244: hypothetical protein
RNA-Seq			6017	6310	414.086	294	1025.28	489.353	614.536		hypothetical protein
RNA-Seq			21139	21549	409.585	411	1016.18	628.639	772.457		LSU ribosomal protein L16p (L10e)
RNA-Seq			25079	25582	411.357	504	1013.99	683.766	808.422		SSU ribosomal protein S5p (S2e)
RNA-Seq			308857	309045	409.304	189	1009.16	239.97	361.921		FIG00639040: hypothetical protein
RNA-Seq			26717	26352	407.177	366	1005.61	564.744	696.789		LSU ribosomal protein L7/L12 (P1/P2)
RNA-Seq + MALDI-TOF/MS	Cytoplasm, Extracellular, Membrane	105	56112	57839	406.114	1728	1003.52	896.044	970.266	ptsI	Phosphoenolpyruvate-protein phosphotransferase of PTS system (EC 2.7.3.9)
RNA-Seq			177847	177635	406.201	213	1000.9	300.197	438.079	cspG	Cold shock protein CspG
RNA-Seq			104165	103737	400.836	429	991.034	616.127	748.712	uspC	Universal stress protein C
RNA-Seq			70745	70434	395.287	312	978.822	482.568	614.828		LSU ribosomal protein L21p
RNA-Seq			60738	61091	395.859	354	977.638	535.581	665.801	acr	Putative ACR protein
RNA-Seq			179189	178389	393.147	801	971.952	763.469	864.182	ptnC	PTS system, mannose-specific IIC component
RNA-Seq			275847	275975	390.318	129	963.462	66.2821	152.737	ytfM	Uncharacterized protein YtfM precursor
RNA-Seq			96206	96475	389.533	270	961.542	407.555	527.343	tatA	Twin-arginine translocation protein TatA
RNA-Seq			18829	18587	388.207	243	960.163	354.928	489.555		FIG00638164: hypothetical protein
RNA-Seq			52182	52613	388.322	432	959.871	598.08	727.162	rraA	Ribonuclease E inhibitor RraA
RNA-Seq			108740	108540	385.276	201	959.777	257.085	375.455		LSU ribosomal protein L28p
RNA-Seq			106882	108300	384.491	1419	949.833	828.133	916.684	ccpA	Phosphoenolpyruvate-dihydroxyacetone phosphotransferase (EC 2.7.1.121), subunit DhaM
RNA-Seq			161560	161940	383.172	381	948.012	546.413	674.235		Probable secreted protein
RNA-Seq			30799	31167	383.072	369	945.534	532.951	663.922		FIG004614: Putative cytoplasmic protein
RNA-Seq			23763	24155	380.552	393	941.195	553.378	678.242		SSU ribosomal protein S8p (S15Ae)
RNA-Seq			67934	68827	380.502	894	940.079	757.235	855.788		Cell division inhibitor
RNA-Seq			96051	95905	378.812	147	937.021	108.745	204.845		hypothetical protein
RNA-Seq			10458	10622	373.567	165	929.972	157.715	263.609	traS	IncF plasmid conjugative transfer surface exclusion protein TraS
RNA-Seq			64537	64938	373.811	402	922.702	550.236	674.155	crl	Curlin genes transcriptional activator
RNA-Seq			185274	183976	372.918	1299	920.368	792.164	878.879	sdhB	L-serine dehydratase, beta subunit (EC 4.3.1.17) / L-serine dehydratase, alpha subunit (EC 4.3.1.17)
RNA-Seq			156888	158036	371.616	1149	918.278	791.721	879.726	galK	Galactokinase (EC 2.7.1.6)
RNA-Seq			9398	9847	370.518	450	916.547	583.244	708.815	ivy	Inhibitor of vertebrate lysozyme precursor
RNA-Seq			98373	98107	368.864	267	914.567	802.518	1026.62	ygfY	YgfY COG2938
RNA-Seq + MALDI-TOF/MS	Whole-cell	131	112956	112465	369.459	492	913.831	607.504	742.757	yajQ	FIG001943: hypothetical protein YajQ
RNA-Seq + MALDI-TOF/MS			221450	220626	370.751	825	913.524	721.883	817.413	gadX	HTH-type transcriptional regulator gadX
RNA-Seq + MALDI-TOF/MS	Whole-cell	91	148279	147284	366.124	996	902.942	743.139	838.691	pgl	6-phosphogluconolactonase (EC 3.1.1.31)
RNA-Seq			206628	205894	364.15	735	900.374	704.061	806.23	sdhB	Succinate dehydrogenase iron-sulfur protein (EC 1.3.99.1)
RNA-Seq			47491	47694	362.598	204	898.424	247.837	357.178		FIG00545237: hypothetical protein
RNA-Seq			40378	40551	363.67	174	898.005	175.195	282.022		FIG00640156: hypothetical protein
RNA-Seq			6849	6418	361.267	432	891.031	814.397	968.963	osmC	Osmotically inducible protein C
RNA-Seq			231892	230045	359.558	1848	888.444	797.425	866.425	ycbB	L,D-transpeptidase YcbB
RNA-Seq			291423	290872	356.962	552	881.353	614.879	726.676		FIG138315: Putative alpha helix protein
RNA-Seq			20211	21248	356.468	1038	880.853	730.261	814.425		Mobile element protein
RNA-Seq			102065	102817	353.422	753	871.846	672.913	782.515	fnr	Fumarate and nitrate reduction regulatory protein
RNA-Seq + MALDI-TOF/MS	Whole-cell	81	348765	349199	350.965	435	866.369	540.115	663.179	slyA	Transcriptional regulator SlyA
RNA-Seq			151526	151816	350.109	291	865.224	396.029	514.838	yebG	DNA damage-inducible gene in SOS regulon, dependent on cyclic AMP and H-NS
RNA-Seq			284565	284347	350.365	219	865.055	269.905	402.311	hemP	Hemin uptake protein HemP
RNA-Seq			81705	81451	347.881	255	862.122	748.509	975.735		bogus protein
RNA-Seq			19603	18617	347.854	987	859.128	705.094	796.62		Possible oxidoreductase
RNA-Seq			121486	119039	347.675	2448	858.422	789.374	851.03		Glycogen phosphorylase (EC 2.4.1.1)
RNA-Seq			100332	99673	345.762	660	854.57	634.802	744.639		COG1272: Predicted membrane protein hemolysin III homolog
RNA-Seq			118864	119331	343.67	468	850.358	777.668	923.048	hycI	Hydrogenase 3 maturation protease (EC 3.4.-.-)
RNA-Seq + MALDI-TOF/MS	Cytoplasm, Whole-cell	96	268657	267728	343.64	930	849.991	689.148	779.089	pfkB	6-phosphofructokinase class II (EC 2.7.1.11)
RNA-Seq			162235	163080	343.769	846	849.492	674.083	764.166		3-mercaptopyruvate sulfurtransferase (EC 2.8.1.2)
RNA-Seq			8864	6924	340.514	1941	843.246	759.984	825.87		High-affinity Fe2+/Pb2+ permease precursor
RNA-Seq			309594	309962	340.295	369	842.324	472.503	602.467	sufA	Iron binding protein SufA for iron-sulfur cluster assembly
RNA-Seq + MALDI-TOF/MS	Whole-cell	93	208429	206621	340.449	1809	841.774	806.458	881.337	sdhA	Succinate dehydrogenase flavoprotein subunit (EC 1.3.99.1)
RNA-Seq			64	249	339.66	186	840.954	189.875	299.803		Putative bacteriophage tail fiber assembly protein
RNA-Seq			113414	113142	336.696	273	838.624	356.777	482.057		probable ribonuclease inhibitor YPO3690
RNA-Seq			205477	205118	339.236	360	837.668	461.597	586.549	frdD	Fumarate reductase subunit D
RNA-Seq			43620	41779	338.662	1842	837.232	750.778	816.774	rpoD	RNA polymerase sigma factor RpoD
RNA-Seq			20980	21273	338.797	294	835.691	385.665	500.733		Mobile element protein
RNA-Seq			6522	7670	338.229	1149	834.899	717.952	794.633		Mobile element protein
RNA-Seq			38302	40020	337.802	1719	833.217	741.782	808.175		Pyruvate oxidase [ubiquinone, cytochrome] (EC 1.2.2.2)
RNA-Seq			222426	222845	337.2	420	832.383	508.067	622.249	txn2	Thioredoxin 2 (EC 1.8.1.8)
RNA-Seq + MALDI-TOF/MS	Whole-cell	98	39052	37802	336.72	1251	831.511	725.385	811.564	icd	Isocitrate dehydrogenase [NADP] (EC 1.1.1.42)
RNA-Seq			287646	287443	333.908	204	829.314	227.792	346.244	tatE	Twin-arginine translocation protein TatE
RNA-Seq			214568	214738	333.34	171	823.921	152.181	276.1		FIG01069642: hypothetical protein
RNA-Seq			195088	195564	333.249	477	822.764	537.761	652.327	fxsA	FxsA protein
RNA-Seq			2248	1913	333.205	336	821.605	429.29	545.464	lraM	anti-adapter protein IraM
RNA-Seq			2809	2354	332.513	456	819.728	523.394	643.236		FIG00639908: hypothetical protein
RNA-Seq + MALDI-TOF/MS	Periplasm	29	167260	166739	331.847	522	819.218	557.634	680.129	pal	18K peptidoglycan-associated outer membrane lipoprotein; Peptidoglycan-associated lipoprotein precursor
RNA-Seq			212621	211665	330.913	957	817.575	680.582	765.266	rseB	Sigma factor RpoE negative regulatory protein RseB precursor
RNA-Seq			43728	44399	329.088	672	812.474	619.04	726.916	phoP	Transcriptional regulatory protein PhoP
RNA-Seq			70413	70156	328.787	258	811.166	321.324	443.802		LSU ribosomal protein L27p
RNA-Seq			22177	22530	323.804	354	806.373	437.916	554.484		LSU ribosomal protein L14p (L23e)
RNA-Seq + MALDI-TOF/MS			34934	32754	324.484	2181	801.711	729.706	789.875	katG	Catalase (EC 1.11.1.6) / Peroxidase (EC 1.11.1.7)
RNA-Seq			109047	109313	322.415	267	796.461	329.986	456.689		Hypothetical Zinc-finger containing protein
RNA-Seq			39023	39136	321.339	114	793.528	396.764	1246.97		FIG00643355: hypothetical protein
RNA-Seq			117448	118071	321.133	624	792.964	577.294	682.745	guk	Guanylate kinase (EC 2.7.4.8)
RNA-Seq			314690	315106	318.842	417	790.867	479.628	597.306	sufE	Sulfur acceptor protein SufE for iron-sulfur cluster assembly
RNA-Seq			38717	38193	319.437	525	789.208	548.075	655.707		FIG138517: Putative lipid carrier protein
RNA-Seq			66353	65865	318.054	489	787.5	520.003	640.12		Zn peptidase
RNA-Seq			47032	46466	318.373	567	785.534	552.061	676.636		FIG00553873: hypothetical protein
RNA-Seq			121798	122532	315.699	735	781.124	597.845	694.451		MotA/TolQ/ExbB proton channel family protein
RNA-Seq			122539	122964	315.334	426	778.755	477.349	595.159	tolR	Biopolymer transport protein ExbD/TolR
RNA-Seq			169586	169200	313.531	387	773.492	446.684	569.642	lscU	Iron-sulfur cluster assembly scaffold protein IscU
RNA-Seq			105832	105443	310.396	390	770.1	447.061	570.026	gscH	Glycine cleavage system H protein
RNA-Seq			33400	32675	310.467	726	767.611	715.711	820.152		SSU ribosomal protein S2p (SAe)
RNA-Seq			193871	195154	310.467	1284	766.902	730.973	808.709	si	Citrate synthase (si) (EC 2.3.3.1)
RNA-Seq			185194	184487	310.548	708	766.399	713.498	819.96	hyaC	Ni,Fe-hydrogenase I cytochrome b subunit
RNA-Seq			157473	157757	307.825	285	760.892	339.146	456.543	ccdB	CcdB toxin protein
RNA-Seq			30355	29603	307.866	753	759.804	585.035	679.331	lclR	Transcriptional regulator, IclR family
RNA-Seq			59944	59612	306.978	333	759.312	391.851	497.908	secG	Preprotein translocase subunit SecG (TC 3.A.5.1.1)
RNA-Seq			183511	182654	307.326	858	758.446	614.394	701.051	hoxQ	Hydrogenase maturation factor HoxQ
RNA-Seq			3285	3076	305.795	210	756.524	217.743	329.27		Mobile element protein
RNA-Seq			232032	232457	303.764	426	753.548	461.641	575.088	nsrR	Nitrite-sensitive transcriptional repressor NsrR
RNA-Seq			10892	11218	303.34	327	751.428	667.481	835.375	yggL	FIG002060: uncharacterized protein YggL
RNA-Seq			105158	106228	304.308	1071	750.588	623.759	704.983	dhaK	Phosphoenolpyruvate-dihydroxyacetone phosphotransferase (EC 2.7.1.121), dihydroxyacetone binding subunit DhaK
RNA-Seq			157803	157591	301.959	213	749.393	221.657	331.614		Putative inner membrane protein
RNA-Seq + MALDI-TOF/MS	Whole-cell	88	271603	272295	301.044	693	744.606	571.314	671.092	cysQ	3'(2'),5'-bisphosphate nucleotidase (EC 3.1.3.7)
RNA-Seq			262049	262957	301.835	909	744.297	598.736	686.665	gltI	Glutamate Aspartate periplasmic binding protein precursor GltI (TC 3.A.1.3.4)
RNA-Seq			183906	183508	299.194	399	738.378	444.43	555.305	hoxO	Hydrogenase maturation factor hoxO
RNA-Seq + MALDI-TOF/MS	Whole-cell	82	18838	20097	298.575	1260	737.043	629.035	701.026	rho	Transcription termination factor Rho
RNA-Seq			99249	100742	297.188	1494	733.202	640.744	711.662	ubiD	3-polyprenyl-4-hydroxybenzoate carboxy-lyase (EC 4.1.1.-)
RNA-Seq			1159	869	295.593	291	732.896	333.431	448.407		FIG00639383: hypothetical protein
RNA-Seq			35468	35800	296.733	333	731.556	377.338	484.511	ygjH	tRNA-binding protein YgjH
RNA-Seq			173330	172191	295.929	1140	730.653	613.724	693.293	cydB	Cytochrome d ubiquinol oxidase subunit II (EC 1.10.3.-)
RNA-Seq			33964	33494	294.537	471	728.198	470.418	576.972		SSU ribosomal protein S7p (S5e)
RNA-Seq + MALDI-TOF/MS	Cytoplasm, Membrane, Whole-cell	183	54455	55426	292.28	972	721.739	588.232	666.637	cysK	Cysteine synthase (EC 2.5.1.47)
RNA-Seq			27723	26329	289.511	1395	713.934	617.995	687.549	araE	Arabinose-proton symporter
RNA-Seq			100788	101489	288.972	702	713.842	538.04	636.54	fre	NAD(P)H-flavin reductase (EC 1.5.1.29) (EC 1.16.1.3)
RNA-Seq + MALDI-TOF/MS	Whole-cell	111	215423	216574	288.796	1152	713.811	600.231	678.003	ftsZ	Cell division protein FtsZ (EC 3.4.24.-)
RNA-Seq + MALDI-TOF/MS	Cytoplasm, Extracellular, Membrane, Periplasm	320	124361	123198	288.12	1164	711.605	599.473	677.082	pgk	Phosphoglycerate kinase (EC 2.7.2.3)
RNA-Seq			139611	138856	286.516	756	707.939	661.636	756.678	znuC	Zinc ABC transporter, ATP-binding protein ZnuC
RNA-Seq			36257	35607	285.638	651	705.696	519.088	613.883	rscB	DNA-binding capsular synthesis response regulator RcsB
RNA-Seq			76905	77279	283.683	375	703.623	396.54	505.588		FIG00948312: hypothetical protein
RNA-Seq			267627	267337	283.648	291	702.358	318.101	445.852		FIG00637864: hypothetical protein
RNA-Seq			118461	118871	282.665	411	699.411	427.836	545.423	hycH	Formate hydrogenlyase maturation protein HycH
RNA-Seq			36925	36692	281.117	234	698.88	238.305	354.28		FIG00638150: hypothetical protein
RNA-Seq			90577	91527	282.404	951	698.086	566.43	649.303		Transaldolase (EC 2.2.1.2)
RNA-Seq			16249	16569	282.238	321	696.409	354.384	463.248		Transposase and inactivated derivatives
RNA-Seq			20425	21126	281.464	702	695.127	523.212	619.064		SSU ribosomal protein S3p (S3e)
RNA-Seq			5494	6684	280.343	1191	692.867	656.232	732.703		Anaerobic glycerol-3-phosphate dehydrogenase subunit C (EC 1.1.5.3)
RNA-Seq			212351	213271	278.83	921	689.135	645.494	733.254	ddl	D-alanine--D-alanine ligase (EC 6.3.2.4)
RNA-Seq			201531	203297	278.238	1767	688.389	612.861	679.344	ftsI	Cell division protein FtsI [Peptidoglycan synthetase] (EC 2.4.1.129)
RNA-Seq			122938	121505	277.957	1434	686.837	608.705	674.553		Glycogen synthase, ADP-glucose transglucosylase (EC 2.4.1.21)
RNA-Seq			24168	24701	276.881	534	684.722	467.828	575.735		LSU ribosomal protein L6p (L9e)
RNA-Seq			65161	65814	277.234	654	683.974	503.633	601.972		3,4-dihydroxy-2-butanone 4-phosphate synthase (EC 4.1.99.12)
RNA-Seq			38674	38474	276.569	201	683.841	179.405	284.828		Putative cytoplasmic protein ,probably associated with Glutathione-regulated potassium-efflux
RNA-Seq			43801	43679	267.171	123	683.41	33.2465	105.784		hypothetical protein
RNA-Seq			44884	45399	276.295	516	681.863	458.932	563.398		probable lipoprotein
RNA-Seq			24711	25064	273.824	354	679.708	366.505	466.27		LSU ribosomal protein L18p (L5e)
RNA-Seq			133605	134006	273.665	402	678.969	399.499	506.772		FIG01045439: hypothetical protein
RNA-Seq			1381	1719	272.011	339	674.451	352.017	457.293	yifE	Protein yifE
RNA-Seq			10289	9144	273.093	1146	673.491	565.095	639.057		FIG00639467: hypothetical protein
RNA-Seq			5857	6411	271.812	555	672.295	466.202	566.677		Mobile element protein
RNA-Seq			255556	256596	271.939	1041	671.092	564.598	642.449	phoP	Phosphate starvation-inducible protein PhoH, predicted ATPase
RNA-Seq			64123	64521	270.828	399	670.852	393.186	497.538		FIG00638813: hypothetical protein
RNA-Seq			193104	191896	271.672	1209	670.647	567.628	641.425	dcuA	C4-dicarboxylate transporter DcuA
RNA-Seq			41081	40527	271.527	555	670.478	615.059	726.805		carbonic anhydrase, family 3
RNA-Seq			34435	34061	271.345	375	669.577	376.713	478.822		SSU ribosomal protein S12p (S23e)
RNA-Seq + MALDI-TOF/MS	Cytoplasm, Membrane	197	305536	303941	271.115	1596	668.558	600.26	666.878	ahpF	Alkyl hydroperoxide reductase protein F (EC 1.6.4.-)
RNA-Seq			51345	50743	270.784	603	668.388	478.413	583.22	fic	Cell filamentation protein fic
RNA-Seq + MALDI-TOF/MS	Whole-cell	104	230529	231827	269.926	1299	666.662	570.656	643.92	purA	Adenylosuccinate synthetase (EC 6.3.4.4)
RNA-Seq			163547	160872	269.213	2676	665.143	613.62	663.771		Aconitate hydratase (EC 4.2.1.3) @ 2-methylisocitrate dehydratase (EC 4.2.1.99)
RNA-Seq			159135	158827	268.049	309	665.097	318.82	424.692	yciS	Inner membrane protein yciS
RNA-Seq			34848	34561	268.98	288	664.815	296.889	411.772	tusB	tRNA 5-methylaminomethyl-2-thiouridine synthase TusB
RNA-Seq			6307	6522	267.913	216	663.355	549.495	777.214	traG	IncQ plasmid conjugative transfer protein TraG
RNA-Seq			55610	55419	264.993	192	662.811	158.771	259.455		hypothetical protein
RNA-Seq			127380	127571	265.563	192	662.811	158.771	259.455		Putative inner membrane protein
RNA-Seq			134977	136836	268.712	1860	662.319	592.411	656.569		Glutathionylspermidine synthase (EC 6.3.1.8) / Glutathionylspermidine amidohydrolase (EC 3.5.1.78)
RNA-Seq			81709	84759	267.696	3051	660.671	614.842	663.337		Formate dehydrogenase O alpha subunit (EC 1.2.1.2) @ selenocysteine-containing
RNA-Seq + MALDI-TOF/MS	Membrane, Whole-cell	65	30667	30110	265.889	558	659.284	458.366	564.297	frr	Ribosome recycling factor
RNA-Seq			44848	43916	267.052	933	659.267	532.333	618.797		Glutaminase (EC 3.5.1.2)
RNA-Seq + MALDI-TOF/MS	Cytoplasm, Whole-cell	234	49711	51042	266.103	1332	657.518	564.612	637.177	hslU	ATP-dependent hsl protease ATP-binding subunit HslU
RNA-Seq			65229	65522	264.923	294	656.08	299.681	414.748		FIG004454: RNA binding protein
RNA-Seq			192318	191905	264.742	414	654.176	400.491	511.838		Succinyl-CoA synthetase, alpha subunit-related enzymes
RNA-Seq			193249	193707	264.223	459	654.014	414.682	515.923		Methylglyoxal synthase (EC 4.2.3.3)
RNA-Seq			64374	62440	264.175	1935	652.84	586.164	649.373	ftsH	Cell division protein FtsH (EC 3.4.24.-)
RNA-Seq			372747	373334	264.182	588	652.388	462.166	562.692	uidR	Transcriptional repressor UidR
RNA-Seq			4238	5497	262.172	1260	647.957	562.945	636.116		Anaerobic glycerol-3-phosphate dehydrogenase subunit B (EC 1.1.5.3)
RNA-Seq			154221	153313	262.326	909	647.85	519.804	604.053		Melibiose operon regulatory protein
RNA-Seq			10843	8768	260.929	2076	643.67	621.906	675.064		FIG00638448: hypothetical protein
RNA-Seq			91094	92026	260.01	933	641.794	517.988	602.062		ADP-L-glycero-D-manno-heptose-6-epimerase (EC 5.1.3.20)
RNA-Seq			22568	21543	260.196	1026	641.56	527.56	604.738		UDP-3-O-[3-hydroxymyristoyl] glucosamine N-acyltransferase (EC 2.3.1.-)
RNA-Seq + MALDI-TOF/MS	Cytoplasm, Whole-cell	123	106687	108096	259.545	1410	640.181	553.943	617.484	glnA	Glutamine synthetase type I (EC 6.3.1.2)
RNA-Seq			48975	48772	258.076	204	639.263	171.299	276.995	yjiX	COG2879, Hypothetical small protein yjiX
RNA-Seq			3391	4074	258.804	684	638.94	476.109	585.353		FIG01220476: hypothetical protein
RNA-Seq			122538	122269	257.526	270	636.097	262.983	374.51	yihD	Protein yihD
RNA-Seq			38379	37789	256.009	591	633.796	449.756	546.626	slyD	FKBP-type peptidyl-prolyl cis-trans isomerase SlyD (EC 5.2.1.8)
RNA-Seq + MALDI-TOF/MS	Whole-cell	59	44758	45366	256.443	609	633.244	454.165	553.056	lexA	SOS-response repressor and protease LexA (EC 3.4.21.88)
RNA-Seq			163950	164108	256.001	159	631.436	91.1855	175.357		FIG00638334: hypothetical protein
RNA-Seq			16382	16570	251.454	189	629.83	143.588	247.837	dsrB	DsrB protein
RNA-Seq			178507	178779	252.888	273	627.522	262.817	375.841	yjdJ	hypothetical protein YjdJ
RNA-Seq			43913	42621	253.407	1293	626.726	535.352	604.93	ybaT	Inner membrane transport protein YbaT
RNA-Seq			38902	39474	253.467	573	625.692	438.581	539.793	tsaC	TsaC protein (YrdC domain) required for threonylcarbamoyladenosine t(6)A37 modification in tRNA
RNA-Seq			31178	31603	253.175	426	624.861	379.61	481.712	zntR	HTH-type transcriptional regulator zntR
RNA-Seq			34726	33929	252.693	798	623.018	484.494	568.349		Pyruvate formate-lyase activating enzyme (EC 1.97.1.4)
RNA-Seq			5613	5470	240.623	144	611.297	61.9594	141.99		hypothetical protein
RNA-Seq			27281	26784	246.94	498	610.102	402.363	500.9		LSU ribosomal protein L10p (P0)
RNA-Seq			82236	81664	246.218	573	609.158	426.254	524.222		Glycoprotein-polysaccharide metabolism
RNA-Seq			199752	200210	246.481	459	608.909	385.525	491.625	mraZ	Cell division protein MraZ
RNA-Seq			174734	175480	246.428	747	607.85	464.322	548.925	gntR	Putative transcriptional regulator of unknown carbohydrate utilization cluster, GntR family
RNA-Seq			26946	26131	245.875	816	607.395	474.718	556.723		Negative regulator of allantoin and glyoxylate utilization operons
RNA-Seq			90649	91788	244.722	1140	605.014	506.11	573.287	nlpD	Lipoprotein NlpD
RNA-Seq + MALDI-TOF/MS	Whole-cell	67	6152	6271	245.437	120	602.831	24.7837	89.8411	adhP	Alcohol dehydrogenase (EC 1.1.1.1)
RNA-Seq			21549	21740	242.368	192	601.313	143.281	253.646		LSU ribosomal protein L29p (L35e)
RNA-Seq + MALDI-TOF/MS	Whole-cell	125	90303	92003	243.261	1701	600.472	531.08	590.526	oppA	Oligopeptide ABC transporter, periplasmic oligopeptide-binding protein OppA (TC 3.A.1.5.1)
RNA-Seq			19182	20102	241.512	921	597.058	479.933	557.432		Lipid A biosynthesis lauroyl acyltransferase (EC 2.3.1.-)
RNA-Seq			36103	35156	241.131	948	595.036	481.165	558.811		Methionyl-tRNA formyltransferase (EC 2.1.2.9)
RNA-Seq + MALDI-TOF/MS	Whole-cell	60	144178	144693	239.73	516	593.492	396.972	489.911	luxS	S-ribosylhomocysteine lyase (EC 4.4.1.21) / Autoinducer-2 production protein LuxS
RNA-Seq			41119	41568	240.401	450	592.7	370.93	470.891	yqcA	Hypothetical flavoprotein YqcA (clustered with tRNA pseudouridine synthase C)
RNA-Seq			1741	1995	237.074	255	591.456	225.969	338.225	copB	Replication regulatory protein repA2 (Protein copB)
RNA-Seq			48503	49051	239.584	549	590.096	405.614	497.029		CDP-diacylglycerol--glycerol-3-phosphate 3-phosphatidyltransferase (EC 2.7.8.5)
RNA-Seq			106239	106871	237.968	633	589.841	427.549	520.341	dhaL	Phosphoenolpyruvate-dihydroxyacetone phosphotransferase (EC 2.7.1.121), ADP-binding subunit DhaL
RNA-Seq			36182	35007	239.049	1176	589.645	495.675	561.428	mntH	Manganese transport protein MntH
RNA-Seq + MALDI-TOF/MS	Whole-cell	63	5503	4613	238.186	891	589.167	469.806	551.167	rbsB	Ribose ABC transport system, periplasmic ribose-binding protein RbsB (TC 3.A.1.2.1)
RNA-Seq			28277	27573	237.992	705	589.018	441.889	541.551		LSU ribosomal protein L1p (L10Ae)
RNA-Seq			3858	3998	233.704	141	586.488	55.3679	131.828		FIG00643981: hypothetical protein
RNA-Seq			95203	94706	237.184	498	585.824	385.193	479.252		Ferritin-like protein 2
RNA-Seq			1420	1674	237.011	255	584.772	223.054	333.852		putative positive regulator of late gene transcription
RNA-Seq			8641	5522	235.582	3120	582.222	541.668	585.754		Antigen 43 precursor
RNA-Seq			188121	187003	235.166	1119	580.251	544.344	616.541		Uptake hydrogenase small subunit precursor (EC 1.12.99.6)
RNA-Seq			8562	9167	233.386	606	579.209	422.06	519.6		DNA integration/recombination/invertion protein
RNA-Seq			207744	206461	234.768	1284	579.096	493.359	558.213	yeaH	UPF0229 protein YeaH
RNA-Seq + MALDI-TOF/MS			94958	94089	234.12	870	578.531	539.004	618.571	robA	Right origin-binding protein
RNA-Seq			157237	157470	230.042	234	576.982	195.41	295.499	ccdA	CcdA protein (antitoxin to CcdB)
RNA-Seq			9077	8148	233.151	930	575.984	463.296	543.643	yeeY	Hypothetical transcriptional regulator yeeY
RNA-Seq			104226	103969	232	258	573.354	221.901	331.411		Putative inner membrane protein
RNA-Seq			39479	40297	230.993	819	571.002	445.744	527.449		Shikimate 5-dehydrogenase I alpha (EC 1.1.1.25)
RNA-Seq			6243	6365	230.849	123	569.509	303.738	873.246		hypothetical protein
RNA-Seq + MALDI-TOF/MS	Cytoplasm, Membrane	277	21927	17704	229.904	4224	568.091	537.128	577.525	rpoB	DNA-directed RNA polymerase beta' subunit (EC 2.7.7.6)
RNA-Seq			121247	122413	229.024	1167	567.175	475.606	539.317	nhaA	Na+/H+ antiporter NhaA type
RNA-Seq			42496	42089	229.313	408	567.056	335.31	424.604	cueR	HTH-type transcriptional regulator cueR
RNA-Seq			50840	50178	229.136	663	564.253	414.931	505.207		NADH-ubiquinone oxidoreductase chain B (EC 1.6.5.3)
RNA-Seq			74691	75119	227.809	429	563.117	342.293	435.882		16 kDa heat shock protein B
RNA-Seq			22930	23202	227.28	273	561.011	232.858	339.074		FIG00639973: hypothetical protein
RNA-Seq			184490	183903	226.878	588	559.91	403.368	495.043		Hydrogenase maturation protease (EC 3.4.24.-)
RNA-Seq			8003	6498	226.692	1506	559.468	487.035	549.735	rbsA	Ribose ABC transport system, ATP-binding protein RbsA (TC 3.A.1.2.1)
RNA-Seq			313457	314677	226.122	1221	558.398	526.934	592.282	sufS	Cysteine desulfurase (EC 2.8.1.7), SufS subfamily
RNA-Seq			47646	47131	225.53	516	558.345	372.477	463.975	zur	Zinc uptake regulation protein ZUR
RNA-Seq + MALDI-TOF/MS	Cytoplasm, Extracellular, Periplasm	196	22172	20766	226.09	1407	558.285	481.671	544.291	gnd	6-phosphogluconate dehydrogenase, decarboxylating (EC 1.1.1.44)
RNA-Seq			28661	28281	224.259	381	554.587	313.212	406.883		LSU ribosomal protein L11p (L12e)
RNA-Seq			110022	108454	224.41	1569	554.032	484.776	540.693		Dipeptide-binding ABC transporter, periplasmic substrate-binding component (TC 3.A.1.5.2)
RNA-Seq + MALDI-TOF/MS	Cytoplasm, Membrane, Whole-cell	291	318280	316868	224.055	1413	552.121	476.469	538.56	pykF	Pyruvate kinase (EC 2.7.1.40)
RNA-Seq			24322	24146	223.278	177	551.904	411.738	692.07		O-acetyltransferase
RNA-Seq			25586	25765	219.633	180	548.209	109.462	200.335		LSU ribosomal protein L30p (L7e)
RNA-Seq			3432	4253	220.981	822	547.577	427.384	505.625		Mobile element protein
RNA-Seq			80679	81236	221.598	558	547.45	497.845	597.054	lptA	LptA, protein essential for LPS transport across the periplasm
RNA-Seq			97308	96949	219.056	360	542.837	480.402	607.006		FIG074102: hypothetical protein
RNA-Seq			119567	119986	218.432	420	542.269	325.729	412.472		FIG074102: hypothetical protein
RNA-Seq			45560	43815	218.127	1746	540.839	479.067	533.149		DNA primase (EC 2.7.7.-)
RNA-Seq			101212	101787	219.205	576	540.098	376.919	462.114	nfuA	NfuA Fe-S protein maturation
RNA-Seq			214100	215362	218.361	1263	540.067	507.124	573.676	ftsA	Cell division protein FtsA
RNA-Seq			120581	120381	216.367	201	539.875	140.565	229.342		Putative outer membrane lipoprotein
RNA-Seq			251860	252309	217.824	450	538.93	336.233	424.628		LSU ribosomal protein L9p
RNA-Seq			177241	177068	217.725	174	536.951	98.2804	183.742	gnsA	GnsA protein
RNA-Seq			191712	193181	217.17	1470	536.497	465.075	525.517	dtpB	Di/tripeptide permease DtpB
RNA-Seq			139006	137969	217.208	1038	536.262	440.162	511.433		FIG00553873: hypothetical protein
RNA-Seq			420777	420031	217.063	747	535.502	407.588	498.661		3-hydroxypropionate dehydrogenase (EC 1.1.1.298)
RNA-Seq			125652	124612	216.996	1041	535.295	439.608	511.031		Predicted oxidoreductases (related to aryl-alcohol dehydrogenases)
RNA-Seq			226514	227794	216.463	1281	535.106	455.046	515.409	hflX	GTP-binding protein HflX
RNA-Seq			5410	4937	216.172	474	534.644	341.953	433.716		DNA gyrase inhibitory protein
RNA-Seq			81802	82629	215.57	828	532.953	424.287	502.41		3',5'-cyclic-nucleotide phosphodiesterase (EC 3.1.4.17)
RNA-Seq			105937	105509	214.741	429	531.614	322.362	409.885		LSU ribosomal protein L13p (L13Ae)
RNA-Seq			107478	107876	214.907	399	531.397	308.399	402.503		Putative cytochrome d ubiquinol oxidase subunit III (EC 1.10.3.-) (Cytochrome bd-I oxidase subunit III)
RNA-Seq + MALDI-TOF/MS	Whole-cell	120	70749	70129	215.48	621	531.198	381.334	468.137	sodA	Manganese superoxide dismutase (EC 1.15.1.1)
RNA-Seq			2620	4248	214.694	1629	530.617	476.049	531.276		Anaerobic glycerol-3-phosphate dehydrogenase subunit A (EC 1.1.5.3)
RNA-Seq			250870	251265	213.751	396	530.329	306.042	399.92		SSU ribosomal protein S6p
RNA-Seq			20075	20407	213.934	333	529.337	269.049	372.873		LSU ribosomal protein L22p (L17e)
RNA-Seq			7311	6055	214.037	1257	528.263	447.764	507.505	nupG	Nucleoside permease NupG
RNA-Seq			126224	124251	213.373	1974	526.666	481.739	535.412		Glycogen debranching enzyme (EC 3.2.1.-)
RNA-Seq			160151	159960	211.211	192	526.149	121.983	216.858		FIG00638765: hypothetical protein
RNA-Seq			153117	150847	210.129	2271	519.011	471.284	522.358		Arginine decarboxylase, catabolic (EC 4.1.1.19)
RNA-Seq			127450	127265	209.003	186	518.087	111.927	201.868		SSU ribosomal protein S20p
RNA-Seq			327279	326974	209.438	306	517.817	241.763	349.888	ydhR	Protein ydhR precursor
RNA-Seq			53476	55623	206.701	2148	510.604	489.252	537.156		Colicin I receptor precursor
RNA-Seq			3465	3352	193.786	114	510.125	13.0441	75.0034		hypothetical protein
RNA-Seq			4359	4574	206.575	216	509.892	149.735	249.559		FIG00639379: hypothetical protein
RNA-Seq			63707	63378	204.869	330	507.654	439.161	576.147	recR	FIG000557: hypothetical protein co-occurring with RecR
RNA-Seq			31037	32188	205.202	1152	507.279	423.712	492.771		Lactaldehyde reductase (EC 1.1.1.77)
RNA-Seq			2244	3044	205.481	801	507.254	392.641	481.287		FIG00613320: hypothetical protein
RNA-Seq			213273	214103	204.45	831	505.662	402.624	482.254	ftsQ	Cell division protein FtsQ
RNA-Seq			118126	118401	202.718	276	503.354	210.123	312.491		DNA-directed RNA polymerase omega subunit (EC 2.7.7.6)
RNA-Seq			286378	287343	203.422	966	502.205	406.007	476.048		Lipoate synthase
RNA-Seq			344934	345455	203.07	522	502.006	335.435	427.306		Superoxide dismutase [Cu-Zn] precursor (EC 1.15.1.1)
RNA-Seq + MALDI-TOF/MS	Extracellular, Periplasm, Whole-cell	121	48609	46474	203.034	2136	501.541	452.686	502.637	pnp	Polyribonucleotide nucleotidyltransferase (EC 2.7.7.8)
RNA-Seq			173723	174010	203.392	288	501.208	219.439	320.123		FIG00638740: hypothetical protein
RNA-Seq			102064	101594	202.603	471	500.708	318.874	406.485	sixA	Phosphohistidine phosphatase SixA
RNA-Seq + MALDI-TOF/MS	Cytoplasm, Whole-cell	131	37301	36489	202.503	813	500.359	388.675	476.47	pkpA	FKBP-type peptidyl-prolyl cis-trans isomerase FkpA precursor (EC 5.2.1.8)
RNA-Seq			106950	105856	201.906	1095	498.967	413.176	480.058		Aminomethyltransferase (glycine cleavage system T protein) (EC 2.1.2.10)
RNA-Seq			172063	171770	200.912	294	498.92	230.135	322.442	ybgE	Cyd operon protein YbgE
RNA-Seq			82458	81991	200.08	468	496.138	446.525	546.906	secB	Protein export cytoplasm chaperone protein (SecB, maintains protein to be exported in unfolded state)
RNA-Seq			47195	47482	201.035	288	496.015	222.021	320.123		hypothetical protein
RNA-Seq + MALDI-TOF/MS	Whole-cell	129	73697	73020	200.834	678	495.26	365.176	449.617	aroK	Shikimate kinase I (EC 2.7.1.71)
RNA-Seq			53444	52905	200.335	540	495.115	449.848	541.326		Ribosomal-protein-L7p-serine acetyltransferase
RNA-Seq			137278	137880	198.066	603	494.379	350.178	429.092		Mobile element protein
RNA-Seq			17381	17121	197.249	261	492.544	192.288	280.598		conserved hypothetical protein; putative exported protein
RNA-Seq + MALDI-TOF/MS	Membrane	44	125501	126385	198.475	885	490.347	388.559	459.129	tsx	Nucleoside-specific channel-forming protein Tsx precursor
RNA-Seq			118427	117264	198.738	1164	490.347	410.082	476.512	yqhD	NADPH-dependent broad range aldehyde dehydrogenase YqhD
RNA-Seq + MALDI-TOF/MS	Whole-cell	74	104706	104068	198.42	639	489.951	354.303	434.588	sspA	Stringent starvation protein A
RNA-Seq			48611	47934	198.144	678	489.672	367.918	458.39		Respiratory nitrate reductase gamma chain (EC 1.7.99.4)
RNA-Seq			242266	242084	198.439	183	489.2	362.955	615.446	ycaR	FIG002473: Protein YcaR in KDO2-Lipid A biosynthesis cluster
RNA-Seq			41609	42088	196.36	480	487.226	312.895	398.863		FIG074102: hypothetical protein
RNA-Seq			175026	174685	195.154	342	484.446	250.011	346.755	yaeT	Outer membrane lipoprotein SmpA, a component of the essential YaeT outer-membrane protein assembly complex
RNA-Seq			199345	199854	195.043	510	481.799	325.104	409.661		Cell division inhibitor
RNA-Seq			8807	9061	194.036	255	481.184	182.233	276.995		putative regulator
RNA-Seq			77412	76615	194.859	798	481.087	371.29	453.748	ycfH	Putative deoxyribonuclease YcfH
RNA-Seq			48229	47105	194.353	1125	479.124	398.192	462.63		Tripeptide aminopeptidase (EC 3.4.11.4)
RNA-Seq			83519	82785	192.368	735	475.741	359.111	436.497		3-oxoacyl-[acyl-carrier protein] reductase (EC 1.1.1.100)
RNA-Seq			201790	201338	192.205	453	475.582	296.256	375.859	ycbG	Macrodomain Ter protein YcbG
RNA-Seq			65675	65950	192.343	276	475.076	198.001	292.287		FIG00638078: hypothetical protein
RNA-Seq			176269	177114	191.786	846	473.592	437.488	509.695		Arabinose operon regulatory protein
RNA-Seq			70596	69544	191.55	1053	473.303	388.702	455.781		Fructose-bisphosphate aldolase class I (EC 4.1.2.13)
RNA-Seq			232496	234937	190.759	2442	471.456	429.91	476.798		3'-to-5' exoribonuclease RNase R
RNA-Seq + MALDI-TOF/MS	Cytoplasm	103	24129	23179	190.479	951	470.931	378.793	447.984	gshB	Glutathione synthetase (EC 6.3.2.3)
RNA-Seq			152585	151578	190.186	1008	469.98	382.452	448.468		FIG021952: putative membrane protein
RNA-Seq			172439	171699	189.902	741	469.696	355.2	431.458		tRNA:Cm32/Um32 methyltransferase
RNA-Seq			51299	50856	188.666	444	468.737	294.726	389.339		NADH ubiquinone oxidoreductase chain A (EC 1.6.5.3)
RNA-Seq + MALDI-TOF/MS	Cytoplasm, Membrane	125	53799	55436	189.209	1638	467.126	409.431	462.766	pyrG	CTP synthase (EC 6.3.4.2)
RNA-Seq			113124	114035	188.909	912	466.76	379.093	448.39		2-dehydropantoate 2-reductase (EC 1.1.1.169)
RNA-Seq			16800	16519	187.345	282	465.719	197.743	293.977		FIG00638658: hypothetical protein
RNA-Seq			250942	249269	188.516	1674	465.366	408.843	462.141		SSU ribosomal protein S1p
RNA-Seq			7297	7911	188.747	615	465.096	330.651	412.256	evgA	Positive transcription regulator EvgA
RNA-Seq			35029	34265	188.18	765	464.699	354.262	431.043		Transcriptional repressor for pyruvate dehydrogenase complex
RNA-Seq			115869	114985	188	885	464.195	367.135	451.148		Cytidine deaminase (EC 3.5.4.5)
RNA-Seq			47469	47771	188.027	303	463.921	393.273	534.569		FIG00638610: hypothetical protein
RNA-Seq			50856	49318	187.552	1539	463.496	410.888	469.828		Respiratory nitrate reductase beta chain (EC 1.7.99.4)
RNA-Seq			69488	69850	186.162	363	460.114	248.862	346.153	yibL	FIG00638433: Hypothetical protein YibL
RNA-Seq			6290	6436	186.503	147	459.992	48.0501	118.861		hypothetical protein
RNA-Seq			122481	122071	185.946	411	458.332	403.668	512.995		Putative inner membrane protein
RNA-Seq			108624	108040	184.957	585	457.082	319.011	396.54		Ribosomal-protein-S5p-alanine acetyltransferase
RNA-Seq			238989	239165	183.264	177	455.539	86.113	170.126		hypothetical protein
RNA-Seq			72304	71945	183.257	360	452.653	242.674	335.613	ycfF	YcfF/hinT protein: a purine nucleoside phosphoramidase
RNA-Seq			67249	68397	182.49	1149	451.357	383.404	445.525		Mannitol-1-phosphate 5-dehydrogenase (EC 1.1.1.17)
RNA-Seq			34540	34866	182.115	327	450.447	222.826	319.46		FIG00639029: hypothetical protein
RNA-Seq			94038	94589	182.198	552	450.286	306.429	389.94		FIG001674: hypothetical protein
RNA-Seq			139049	139525	182.728	477	450.107	287.585	364.742	ybhB	UPF0098 protein ybhB
RNA-Seq			229000	230013	181.959	1014	449.604	365.89	432.982	yhjD	Inner membrane protein YhjD
RNA-Seq			17860	18324	181.658	465	449.556	401.805	496.142	yhaV	Uncharacterized protein yhaV
RNA-Seq			112163	111201	181.958	963	449.458	362.105	427.732		Anthranilate phosphoribosyltransferase like (EC 2.4.2.18)
RNA-Seq			135691	136752	180.746	1062	447.149	367.206	430.565	recA	RecA protein
RNA-Seq			55757	54843	180.394	915	445.608	354.692	435.95	yjjM	Regulator of L-galactonate catabolism YjjM
RNA-Seq			7689	6082	180.184	1608	444.675	388.633	439.495		Dipeptide-binding ABC transporter, periplasmic substrate-binding component (TC 3.A.1.5.2)
RNA-Seq			180964	179828	179.544	1137	443.694	368.814	432.571		Cytochrome d ubiquinol oxidase subunit II (EC 1.10.3.-)
RNA-Seq + MALDI-TOF/MS			65890	66522	179.693	633	443.334	324.185	399.946	cpxR	Copper-sensing two-component system response regulator CpxR
RNA-Seq			140205	140089	171.141	117	442.849	12.7096	73.0803		hypothetical protein
RNA-Seq			41195	41701	178.812	507	442.573	290.366	370.29		G:T/U mismatch-specific uracil/thymine DNA-glycosylase
RNA-Seq			105493	105101	178.44	393	442.031	251.621	334.864		SSU ribosomal protein S9p (S16e)
RNA-Seq			251591	251818	178.059	228	441.125	140.224	231.532		SSU ribosomal protein S18p @ SSU ribosomal protein S18p, zinc-independent
RNA-Seq			364838	364623	178.132	216	440.586	127.361	209.973	cnu	Cnu protein
RNA-Seq			121931	121353	178.068	579	440.243	305.623	389.734	yohD	DedA family inner membrane protein YohD
RNA-Seq			82016	83449	177.802	1434	439.518	378.497	433.716	rpoN	RNA polymerase sigma-54 factor RpoN
RNA-Seq			124078	124572	177.806	495	438.618	284.638	361.993		Putative membrane protein
RNA-Seq			25611	23179	177.47	2433	438.04	398.954	442.96	yaeT	Outer membrane protein assembly factor YaeT precursor
RNA-Seq			115349	116479	176.58	1131	436.963	362.553	425.334	dnaJ	Chaperone protein DnaJ
RNA-Seq			149219	148935	175.949	285	434.795	186.53	273.926	yaiE	Cytoplasmic protein YaiE
RNA-Seq + MALDI-TOF/MS	Membrane, Periplasm, Whole-cell	80	199757	198864	176.072	894	434.762	350.549	419.161	ppa	Inorganic pyrophosphatase/exopolyphosphatase
RNA-Seq			120219	119560	176.202	660	433.792	315.429	389.217	yghB	DedA family inner membrane protein YghB
RNA-Seq			59558	59427	172.001	132	432.774	28.1633	87.3064		hypothetical protein
RNA-Seq			63269	61491	175.239	1779	432.488	382.205	431.73	ygeV	Uncharacterized sigma-54-dependent transcriptional regulator YgeV
RNA-Seq + MALDI-TOF/MS			859	1734	174.527	876	431.224	339.503	415.043	blaOXA-1	Beta-lactamase (EC 3.5.2.6)
RNA-Seq			8784	9284	173.814	501	431.209	281.229	357.658		hypothetical protein
RNA-Seq			1187	117	174.498	1071	431.146	354.401	415.492	lacI	Transcriptional regulator, LacI family
RNA-Seq			182520	180976	174.388	1545	430.688	374.162	423.97		Cytochrome d ubiquinol oxidase subunit I (EC 1.10.3.-)
RNA-Seq			85594	86493	173.181	900	427.853	338.711	414.715		Pyruvate formate-lyase activating enzyme (EC 1.97.1.4)
RNA-Seq			59372	59199	170.809	174	425.858	74.7785	160.24		FIG00638461: hypothetical protein
RNA-Seq			4862	5356	172.903	495	425.843	276.376	349.977	ppiB	Peptidyl-prolyl cis-trans isomerase PpiB (EC 5.2.1.8)
RNA-Seq			49171	49701	171.363	531	425.614	284.943	359.854	hslV	ATP-dependent protease HslV (EC 3.4.25.-)
RNA-Seq			25116	26765	171.74	1650	424.597	371.756	420.873		Glucose-6-phosphate isomerase (EC 5.3.1.9)
RNA-Seq + MALDI-TOF/MS	Cytoplasm, Membrane		381237	382883	171.236	1647	423.465	370.853	419.608	fumA	Fumarate hydratase class I, aerobic (EC 4.2.1.2)
RNA-Seq			187156	186791	169.517	366	418.44	226.507	311.828		FIG00638228: hypothetical protein
RNA-Seq			201150	201515	169.014	366	418.44	362.761	474.12	ftsL	Cell division protein FtsL
RNA-Seq			193060	192773	169.288	288	418.107	350.586	483.03		Succinate dehydrogenase cytochrome b-556 subunit
RNA-Seq			151883	152239	169.013	357	416.838	220.763	318.648		FIG01200701: possible membrane protein
RNA-Seq			52867	51929	166.736	939	411.971	328.998	403.033	lrhA	LysR family transcriptional regulator lrhA
RNA-Seq			142523	142741	166.537	219	411.021	320.214	497.048		hypothetical protein
RNA-Seq			200212	201153	164.831	942	408.085	332.292	397.408		rRNA small subunit methyltransferase H
RNA-Seq			20412	20759	165.216	348	407.729	211.516	303.387	yacC	Predicted chaperone lipoprotein YacC, potentially involved in protein secretion
RNA-Seq			18968	19255	163.323	288	405.122	175.552	253.001	lcnN	IncN plasmid KikA protein
RNA-Seq			10338	9562	163.989	777	404.035	308.122	378.455	exuR	Hexuronate utilization operon transcriptional repressor ExuR
RNA-Seq			87395	86874	162.857	522	403.186	267.066	339.708		COG1399 protein, clustered with ribosomal protein L32p
RNA-Seq			173735	173253	163.154	483	402.409	257.074	335.581	smpB	tmRNA-binding protein SmpB
RNA-Seq			89232	88774	162.966	459	402.379	250.267	325.59	ybaO	Putative HTH-type transcriptional regulator ybaO
RNA-Seq			283525	284481	163.076	957	402.372	322.422	395.064	ytfQ	Putative sugar ABC transport system, periplasmic binding protein YtfQ precursor
RNA-Seq + MALDI-TOF/MS	Cytoplasm, Extracellular, Membrane, Whole-cell	151	32540	31689	160.763	852	396.922	309.797	376.556	tsf	Translation elongation factor Ts
RNA-Seq			83877	84368	160.144	492	396.244	255.393	327.931	ptsN	PTS system nitrogen-specific IIA component, PtsN
RNA-Seq + MALDI-TOF/MS	Cytoplasm, Periplasm	114	49363	48431	160.543	933	396.221	315.574	385.702	ybiS	L,D-transpeptidase YbiS
RNA-Seq			3771	4292	158.729	522	393.304	266.354	344.693	fecI	RNA polymerase sigma factor FecI
RNA-Seq + MALDI-TOF/MS	Cytoplasm, Membrane, Whole-cell	215	63942	62980	159.111	963	393.049	315.394	385.654	pfkA	6-phosphofructokinase (EC 2.7.1.11)
RNA-Seq			90637	90359	158.516	279	392.843	163.893	247.837		FIG00638394: hypothetical protein
RNA-Seq			56488	55994	157.98	495	390.711	252.344	329.699	lbrB	Co-activator of prophage gene expression IbrB
RNA-Seq			166033	165833	157.389	201	389.909	96.1757	173.856		Believed to be involved in assembly of Fe-S clusters
RNA-Seq			2658	3473	157.623	816	388.844	299.774	369.023		Methionine ABC transporter substrate-binding protein
RNA-Seq			229142	230146	156.983	1005	387.248	313.311	383.963	hflC	HflC protein
RNA-Seq			2938	1373	156.936	1566	387.149	362.805	411.755		FIG131328: Predicted ATP-dependent endonuclease of the OLD family
RNA-Seq			57909	56623	155.961	1287	385.049	325.539	381.866	lbrA	Co-activator of prophage gene expression IbrA
RNA-Seq			127291	128409	155.803	1119	384.67	357.548	412.555		Uptake hydrogenase small subunit precursor (EC 1.12.99.6)
RNA-Seq			75190	74555	155.574	636	384.501	347.34	421.662	yrbC	Uncharacterized ABC transporter, auxiliary component YrbC
RNA-Seq			92068	92763	155.743	696	383.787	282.556	351.993	queC	Queuosine Biosynthesis QueC ATPase
RNA-Seq			227880	229139	155.038	1260	383.703	323.369	379.132	hflK	HflK protein
RNA-Seq			200348	200980	154.761	633	383.053	273.091	348.264		Threonine efflux protein
RNA-Seq + MALDI-TOF/MS	Whole-cell	102	158030	159070	154.446	1041	381.642	354.233	409.881	galM	Aldose 1-epimerase (EC 5.1.3.3)
RNA-Seq			92311	92976	153.979	666	381.622	276.863	343.847		FIG00637942: hypothetical protein
RNA-Seq			51139	49025	154.128	2115	381.347	342.227	386.345		Carbon starvation protein A
RNA-Seq + MALDI-TOF/MS	Membrane	52	98751	96397	154.111	2355	380.979	345.236	384.385	lon	ATP-dependent protease La (EC 3.4.21.53) Type I
RNA-Seq			2347	1322	154.195	1026	380.966	309.072	379.365		Glycerol-3-phosphate transporter
RNA-Seq			47803	47054	154.275	750	380.866	286.5	351.434		FIG004212: hypothetical protein
RNA-Seq			194	1735	153.746	1542	379.692	329.084	382.605		Mobile element protein
RNA-Seq			92632	91913	153.641	720	378.752	344.437	413.066	ompR	Two-component system response regulator OmpR
RNA-Seq			110912	111472	153.22	561	378.745	258.44	328.683	yceB	Putative lipoprotein yceB precursor
RNA-Seq			48013	47672	153.52	342	378.474	192.4	281.535	higA	HigA protein (antitoxin to HigB)
RNA-Seq			69715	68849	152.898	867	378.357	295.861	359.321		Aldo-keto reductase
RNA-Seq			80135	80710	152.861	576	377.637	266.554	333.677	yrbK	Uncharacterized protein YrbK clustered with lipopolysaccharide transporters
RNA-Seq			112544	110397	152.77	2148	376.733	338.527	382.14		Formate dehydrogenase H (EC 1.2.1.2) @ selenocysteine-containing
RNA-Seq + MALDI-TOF/MS	Cytoplasm, Extracellular, Membrane, Whole-cell	170	65103	64249	152.514	855	376.372	293.492	361.321	kdsA	2-Keto-3-deoxy-D-manno-octulosonate-8-phosphate synthase (EC 2.5.1.55)
RNA-Seq			59	334	152.248	276	376.102	154.898	249.184		Mobile element protein
RNA-Seq			39887	40804	151.986	918	375.514	303.317	374.186	ybbK	Putative stomatin/prohibitin-family membrane protease subunit YbbK
RNA-Seq			201810	202376	152.272	567	375.115	256.361	326.516		Translation elongation factor P
RNA-Seq			96436	98757	151.773	2322	374.969	339.095	378		Ferrous iron transport protein B
RNA-Seq			8467	5570	151.676	2898	374.566	344.689	382.66		Aldehyde dehydrogenase (EC 1.2.1.3)
RNA-Seq + MALDI-TOF/MS	Cytoplasm, Membrane	63	91547	93550	151.617	2004	374.318	333.913	377.507	tktA	Transketolase (EC 2.2.1.1)
RNA-Seq			179643	178333	151.25	1311	373.608	348.403	399.132		Phosphoanhydride phosphohydrolase (EC 3.1.3.2) (pH 2.5 acid phosphatase) (AP) / 4- phytase (EC 3.1.3.26)
RNA-Seq			199790	199443	150.593	348	372.833	192.288	283.09		FIG00638254: hypothetical protein
RNA-Seq			7513	7839	150.914	327	372.643	181.899	269.438		FIG01068513: hypothetical protein
RNA-Seq + MALDI-TOF/MS	Cytoplasm, Membrane	352	86499	88931	150.708	2433	372.537	338.294	376.799	pflB	Pyruvate formate-lyase (EC 2.3.1.54)
RNA-Seq			36757	37881	150.297	1125	372.062	313.597	374.73		Rossmann fold nucleotide-binding protein Smf possibly involved in DNA uptake
RNA-Seq + MALDI-TOF/MS	Cytoplasm, Extracellular		23897	24361	149.242	465	369.195	230.249	298.204	H-NS, hns	DNA-binding protein H-NS
RNA-Seq			91420	91839	149.937	420	368.743	216.858	303.601		hypothetical protein
RNA-Seq			257894	257280	149.155	615	368.432	259.927	328.838		DUF1440 domain-containing membrane protein
RNA-Seq			265794	266330	148.067	537	365.869	244.376	310.143		Putative membrane protein
RNA-Seq			161244	160192	147.428	1053	365.12	297.617	364.695		2-keto-3-deoxy-D-arabino-heptulosonate-7-phosphate synthase I alpha (EC 2.5.1.54)
RNA-Seq			65565	64774	147.414	792	364.74	278.348	341.246		3-oxoacyl-[acyl-carrier protein] reductase (EC 1.1.1.100)
RNA-Seq			129783	128680	147.511	1104	363.921	299.358	357.613		Aspartate-semialdehyde dehydrogenase (EC 1.2.1.11)
RNA-Seq			110267	111442	146.805	1176	362.664	307.584	361.324		Phage integrase, Phage P4-associated
RNA-Seq			53279	52281	146.886	999	362.085	291.749	356.499	zipA	Cell division protein ZipA
RNA-Seq			4452	5207	146.15	756	360.671	271.441	334.876	repE	Replication initiation protein RepE
RNA-Seq			25165	24743	146.252	423	359.392	212.683	295.296		L-fucose mutarotase
RNA-Seq			5101	5433	143.716	333	358.839	177.505	264.583	pemK	Programmed cell death toxin PemK
RNA-Seq			128	643	144.705	516	357.501	234.869	305.474	dnaJ	COG2214: DnaJ-class molecular chaperone
RNA-Seq			47982	47494	144.005	489	356.379	227.311	294.972		Proteinase inhibitor I11, ecotin precursor
RNA-Seq			164519	162165	143.965	2355	355.401	321.557	358.654		Outer membrane protein Imp, required for envelope biogenesis / Organic solvent tolerance protein precursor
RNA-Seq + MALDI-TOF/MS			3627	2752	143.723	876	355.365	277.968	342.05	blaCTX-M-15	Beta-lactamase (EC 3.5.2.6)
RNA-Seq			21649	22209	143.082	561	353.674	240.548	304.827	finO	IncF plasmid conjugative transfer fertility inhibition protein FinO
RNA-Seq			119379	120353	142.437	975	351.942	282.153	343.541		FIG00553873: hypothetical protein
RNA-Seq			136880	137053	142.668	174	351.796	59.8228	134.601		Mobile element protein
RNA-Seq			95518	94649	141.975	870	351.123	279.458	346.545	yadU	Uncharacterized protein YadU in stf fimbrial cluster
RNA-Seq			248116	248379	140.994	264	350.451	138	212.633		LSU ribosomal protein L31p @ LSU ribosomal protein L31p, zinc-independent
RNA-Seq			50619	50218	141.478	402	349.64	304.666	396.065		Ribosome-binding factor A
RNA-Seq			1747	2496	141.211	750	349.486	262.212	326.65		Mobile element protein
RNA-Seq + MALDI-TOF/MS	Cytoplasm, Periplasm, Whole-cell	93	162112	160826	141.311	1287	349.215	324.783	374.299	surA	Survival protein SurA precursor (Peptidyl-prolyl cis-trans isomerase SurA) (EC 5.2.1.8)
RNA-Seq			94429	94668	141.132	240	348.475	117.723	196.721		FIG00638619: hypothetical protein
RNA-Seq			25809	26228	140.24	420	348.408	204.466	282.358		ATP synthase epsilon chain (EC 3.6.3.14)
RNA-Seq			113266	112757	139.969	510	347.059	225.969	293.76		Protein of unknown function DUF414
RNA-Seq			19745	20203	140.267	459	346.592	306.235	388.135		Mobile element protein
RNA-Seq			198146	199150	139.918	1005	346.144	278.91	339.944	fruR	Fructose repressor FruR, LacI family
RNA-Seq			197149	198501	139.969	1353	345.828	293.723	344.555		Glutathione reductase (EC 1.8.1.7)
RNA-Seq			59017	58640	139.913	378	345.68	188.829	269.474		Inner membrane protein
RNA-Seq			9297	10070	139.78	774	345.602	261.286	326.127		hypothetical protein
RNA-Seq			74555	74262	139.29	294	344.255	153.002	233.928	yrbB	Uncharacterized protein YrbB
RNA-Seq			128407	126221	139.457	2187	344.22	325.278	364.436		1,4-alpha-glucan (glycogen) branching enzyme, GH-13-type (EC 2.4.1.18)
RNA-Seq			186644	186126	139.249	519	343.67	304.82	383.516	yfiR	Uncharacterized protein YfiR precursor
RNA-Seq			8261	9661	138.875	1401	343.266	298.785	351.324		Soluble pyridine nucleotide transhydrogenase (EC 1.6.1.1)
RNA-Seq			315254	316258	138.999	1005	343.115	276.69	336.615	ynhG	L,D-transpeptidase YnhG
RNA-Seq + MALDI-TOF/MS	Membrane, Periplasm, Whole-cell	82	24406	25788	138.118	1383	341.649	291.115	341.381	atpD	ATP synthase beta chain (EC 3.6.3.14)
RNA-Seq			105447	105707	137.269	261	340.014	129.616	205.107		FIG00638633: hypothetical protein
RNA-Seq			111727	111149	137.34	579	339.836	233.712	295.992	ygfB	UPF0149 exported protein YgfB
RNA-Seq + MALDI-TOF/MS	Membrane	65	170828	169614	136.797	1215	339.005	283.024	334.428	iscS	Cysteine desulfurase (EC 2.8.1.7), IscS subfamily
RNA-Seq			18332	18060	136.782	273	338.341	136.174	206.985		Mobile element protein
RNA-Seq			1800	1288	136.946	513	338.149	220.3	286.245		FIG01047634: hypothetical protein
RNA-Seq			44758	44435	136.115	324	337.212	281.01	391.332		FIG00639119: hypothetical protein
RNA-Seq			21261	21848	135.766	588	337.123	233.296	295.888		Mobile element protein
RNA-Seq			45110	47614	136.241	2505	337.058	306.161	341.481	zntA	Lead, cadmium, zinc and mercury transporting ATPase (EC 3.6.3.3) (EC 3.6.3.5)
RNA-Seq			45675	46706	136.42	1032	336.856	272.693	332.491		Galactose operon repressor, GalR-LacI family of transcriptional regulators
RNA-Seq			115668	116027	135.751	360	336.455	176.584	257.131	arsC	Arsenate reductase (EC 1.20.4.1)
RNA-Seq			174551	175831	135.385	1281	335.342	287.886	338.092	csiE	Stationary phase inducible protein CsiE
RNA-Seq			10528	9794	135.578	735	335.038	249.355	310.05	nanR	Transcriptional regulator NanR
RNA-Seq			58820	58326	135.829	495	334.287	214.041	277.127		FIG00361523: hypothetical protein
RNA-Seq + MALDI-TOF/MS	Whole-cell	96	44438	43608	134.905	831	334.214	263.048	321.652	amiC	N-acetylmuramoyl-L-alanine amidase (EC 3.5.1.28)
RNA-Seq			111123	109798	135.024	1326	333.895	310.271	357.52	pepP	Xaa-Pro aminopeptidase (EC 3.4.11.9)
RNA-Seq			108029	107382	135.025	648	333.858	238.658	301.765	yceH	Protein of unknown function YceH
RNA-Seq			19470	19745	135.043	276	333.684	138.735	214.164		Mobile element protein
RNA-Seq + MALDI-TOF/MS	Cytoplasm, Membrane	101	111624	110746	135.349	879	333.63	260.525	319.736	dapA	4-hydroxy-tetrahydrodipicolinate synthase (EC 4.3.3.7)
RNA-Seq			4412	5674	134.741	1263	332.759	279.332	330.254		Mobile element protein
RNA-Seq			50321	49338	134.569	984	332.196	266.35	323.775		Quinone oxidoreductase (EC 1.6.5.5)
RNA-Seq			32559	32723	134.334	165	332.133	49.5675	112.653		FIG00637992: hypothetical protein
RNA-Seq			187006	185213	134.103	1794	330.887	296.949	340.466		Uptake hydrogenase large subunit (EC 1.12.99.6)
RNA-Seq			19911	20060	132.636	150	330.295	34.6972	94.1782		SSU ribosomal protein S19p (S15e)
RNA-Seq			20247	20633	132.51	387	329.736	182.516	260.325		Mobile element protein
RNA-Seq			173867	174343	132.571	477	328.881	210.428	280.571	yfjG	Putative oligoketide cyclase/dehydratase or lipid transport protein YfjG
RNA-Seq			61565	63979	132.678	2415	327.491	296.481	334.811		DNA gyrase subunit B (EC 5.99.1.3)
RNA-Seq			221848	222606	131.547	759	325.562	244.409	303.674	ýdjF	Putative HTH-type transcriptional regulator YdjF
RNA-Seq			14786	14631	132.256	156	325.072	38.1288	112.003		FIG00638255: hypothetical protein
RNA-Seq			4442	3492	131.708	951	325.035	258.392	317.811		mobilization protein
RNA-Seq + MALDI-TOF/MS	Cytoplasm, Membrane, Whole-cell	186	111555	110617	131.243	939	324.797	257.735	316.725	mdh	Malate dehydrogenase (EC 1.1.1.37)
RNA-Seq + MALDI-TOF/MS	Cytoplasm, Membrane, Whole-cell	291	144624	143182	131.316	1443	324.414	277.722	325.641	pykF	Pyruvate kinase (EC 2.7.1.40)
RNA-Seq			142912	142169	130.945	744	324.404	246.838	310.796		Glycerophosphoryl diester phosphodiesterase (EC 3.1.4.46)
RNA-Seq			4703	5194	131.105	492	324.297	207.035	275.795		hypothetical protein
RNA-Seq			78048	78332	131.284	285	323.445	135.658	210.01		Mobile element protein
RNA-Seq			52975	51323	130.395	1653	321.391	279.998	325.427		UDP-sugar hydrolase (EC 3.6.1.45); 5'-nucleotidase (EC 3.1.3.5)
RNA-Seq			182597	183148	129.627	552	320.326	215.511	280.164	rimM	16S rRNA processing protein RimM
RNA-Seq			5189	4332	129.045	858	319.978	248.271	304.164		Formate efflux transporter (TC 2.A.44 family)
RNA-Seq			2314	1952	129.56	363	319.856	167.956	243.741		Mobile element protein
RNA-Seq			137846	137151	129.472	696	319.597	233.416	296.444		Qercetin 2,3-dioxygenase
RNA-Seq			83000	82734	128.894	267	317.979	254.383	381.575		probable lipoprotein YPO2331
RNA-Seq			190650	189934	128.123	717	316.959	233.838	297.094		Succinate dehydrogenase iron-sulfur protein (EC 1.3.99.1)
RNA-Seq + MALDI-TOF/MS	Membrane	48	218396	221101	128.021	2706	316.114	288.64	321.749	secA	Protein export cytoplasm protein SecA ATPase RNA helicase (TC 3.A.5.1.1)
RNA-Seq			6515	6934	127.754	420	315.872	184.108	264.655		Zinc resistance-associated protein
RNA-Seq			19357	19515	124.162	159	315.718	39.7475	107.552		hypothetical protein
RNA-Seq			80508	81242	127.824	735	315.478	234.181	298.417		Phosphoadenylyl-sulfate reductase [thioredoxin] (EC 1.8.4.8)
RNA-Seq			36989	36081	127.717	909	315.157	247.837	303.867		UTP--glucose-1-phosphate uridylyltransferase (EC 2.7.7.9)
RNA-Seq			119398	119541	126.416	144	314.911	28.398	87.7758		hypothetical protein
RNA-Seq			71590	71345	127.048	246	314.873	108.807	187.389		hypothetical protein
RNA-Seq			157721	158830	127.458	1110	314.618	257.885	314.486	apbC	Scaffold protein for [4Fe-4S] cluster assembly ApbC, MRP-like
RNA-Seq + MALDI-TOF/MS	Periplasm	27	46363	47094	127.191	732	313.922	233.109	296.085	artI	Arginine ABC transporter, periplasmic arginine-binding protein ArtI
RNA-Seq			108601	107738	126.842	864	313.681	243.535	298.179	ypfJ	YpfJ protein, zinc metalloprotease superfamily
RNA-Seq			274803	275384	127.107	582	313.636	219.732	279.775	rlpB	LPS-assembly lipoprotein RlpB precursor (Rare lipoprotein B)
RNA-Seq			151551	150433	127.092	1119	313.618	257.472	313.95		1-hydroxy-2-methyl-2-(E)-butenyl 4-diphosphate synthase (EC 1.17.7.1)
RNA-Seq			45886	45671	126.678	216	311.876	86.0547	161.783		SSU ribosomal protein S21p
RNA-Seq			64635	65447	125.806	813	311.471	237.778	295.85	yidA	Phosphatase YidA
RNA-Seq			16479	16051	125.819	429	311.093	183.712	265.169		FIG00640659: hypothetical protein
RNA-Seq			339876	340223	124.754	348	310.388	158.103	232.882		Glutaredoxin-related protein
RNA-Seq			143084	144586	125.682	1503	310.072	266.636	312.641	proP	L-Proline/Glycine betaine transporter ProP
RNA-Seq			18192	17206	125.531	987	309.357	247.461	304.335	eryD	Erythritol transcriptional regulator EryD
RNA-Seq			16446	16688	124.804	243	308.89	105.56	175.934		FIG00642036: hypothetical protein
RNA-Seq			84414	85268	125.028	855	308.751	244.359	297.405		Hypothetical ATP-binding protein UPF0042, contains P-loop
RNA-Seq			53787	55004	124.961	1218	308.238	256.689	314.68		Alanine transaminase (EC 2.6.1.2)
RNA-Seq			293052	293438	124.747	387	308.164	170.028	248.798		Soluble cytochrome b562
RNA-Seq			62901	61978	124.358	924	307.649	242.607	297.324		hypothetical protein
RNA-Seq			347693	348811	124.123	1119	306.36	251.16	306.309		FIG00638355: hypothetical protein
RNA-Seq			15696	14881	123.702	816	306.194	277.904	335.038		Putative mannosyl-3-phosphoglycerate phosphatase (EC 3.1.3.70)
RNA-Seq			9593	8316	123.762	1278	306.022	262.382	310.379		L-lysine 6-monooxygenase [NADPH] (EC 1.14.13.59), aerobactin biosynthesis protein IucD @ Siderophore biosynthesis protein, monooxygenase
RNA-Seq			478	888	123.722	411	305.554	175.476	251.456		FIG00639949: hypothetical protein
RNA-Seq			154772	154945	121.127	174	305.507	51.2767	117.509		FIG00638067: hypothetical protein
RNA-Seq			713	438	123.517	276	305.406	122.572	196.654		Mobile element protein
RNA-Seq			94222	93785	123.584	438	305.334	185.878	270.754		D-tyrosyl-tRNA(Tyr) deacylase (EC 3.6.1.n1)
RNA-Seq + MALDI-TOF/MS	Cytoplasm	152	37261	38115	123.288	855	305.081	235.663	293.927	ybbN	FIG000875: Thioredoxin domain-containing protein EC-YbbN
RNA-Seq			83345	82914	123.422	432	303.938	179.854	259.025		FIG136845: Rhodanese-related sulfurtransferase
RNA-Seq			133912	131816	122.803	2097	303.129	284.839	321.801	recQ	ATP-dependent DNA helicase RecQ
RNA-Seq			2822	4444	122.538	1623	302.5	268.223	314.951		M6 adenine DNA methyltransferase
RNA-Seq			1567	1695	120.188	129	301.082	14.4092	69.1639		hypothetical protein
RNA-Seq			127307	127179	121.947	129	301.082	17.291	77.8094		hypothetical protein
RNA-Seq + MALDI-TOF/MS	Periplasm	6	57022	57768	121.779	747	300.524	223.95	284.167	fpr	Ferredoxin--NADP(+) reductase (EC 1.18.1.2)
RNA-Seq			151310	150618	121.32	693	300.288	269.037	331.54		FIG00638108: hypothetical protein
RNA-Seq			31244	31519	120.973	276	299.75	240.366	356.307		FIG01069112: hypothetical protein
RNA-Seq			5385	5062	119.426	324	299.744	143.424	218.005	mobC	mobilization protein MobC
RNA-Seq			171428	170940	120.983	489	298.968	189.299	265.323	lscR	Iron-sulfur cluster regulator IscR
RNA-Seq			3087	3764	118.327	678	298.274	215.487	274.705	tetR	Transcriptional regulator, TetR family
RNA-Seq			167510	166911	120.263	600	297.932	210.662	278.198	torD	Chaperone protein TorD
RNA-Seq			1451	438	120.082	1014	297.167	239.039	293.665		Putative uncharacterized protein STY3991
RNA-Seq			42123	41569	120.433	555	297.082	262.558	331.605		NADH-ubiquinone oxidoreductase chain J (EC 1.6.5.3)
RNA-Seq			142896	142630	120.505	267	296.78	114.172	189.359		FIG00638909: hypothetical protein
RNA-Seq			73	375	120.662	303	296.721	132.507	207.349		Mobile element protein
RNA-Seq			183988	184335	120.135	348	295.695	149.557	218.994		LSU ribosomal protein L19p
RNA-Seq			11209	12684	119.479	1476	295.126	252.875	299.218		Ketol-acid reductoisomerase (EC 1.1.1.86)
RNA-Seq			133893	133402	119.398	492	294.23	256.646	331.814	ycdZ	Inner membrane protein YcdZ
RNA-Seq			71419	71589	118.86	171	294.122	45.6543	108.701		FIG00638054: hypothetical protein
RNA-Seq			48279	47779	118.788	501	294.102	257.47	329.687		NADH-ubiquinone oxidoreductase chain E (EC 1.6.5.3)
RNA-Seq			125548	123833	119.137	1716	294.053	256.936	298.315		D-Lactate dehydrogenase (EC 1.1.2.5)
RNA-Seq			44399	45859	119.071	1461	293.969	272.487	315.451	phoQ	Sensor protein PhoQ (EC 2.7.13.3)
RNA-Seq			122377	121958	118.189	420	292.825	169.946	242.527	nusB	Transcription termination protein NusB
RNA-Seq			82629	83210	117.897	582	291.477	259.09	323.863		Putative esterase, FIGfam005057
RNA-Seq			11944	11333	117.912	612	291.061	202.887	264.846	lolA	Outer membrane lipoprotein carrier protein LolA
RNA-Seq			119987	119247	117.703	741	290.437	215.729	272.922		Protein of unknown function DUF541
RNA-Seq			19265	20473	117.534	1209	290.217	241.073	293.961		Potassium channel protein
RNA-Seq			12297	13343	117.345	1047	289.998	234.345	288.315		L-asparaginase (EC 3.5.1.1)
RNA-Seq + MALDI-TOF/MS	Whole-cell	72	176795	176175	116.99	621	289.46	207.13	263.402	yciO	Hypothetical YciO protein, TsaC/YrdC paralog
RNA-Seq			90369	90917	117.152	549	288.594	192.311	249.192	yciO	Isopentenyl-diphosphate delta-isomerase (EC 5.3.3.2)
RNA-Seq + MALDI-TOF/MS	Periplasm	29	201330	201833	116.621	504	288.525	185.14	248.575	arsR	Transcriptional regulator, ArsR family
RNA-Seq + MALDI-TOF/MS	Periplasm, Whole-cell	114	40935	41735	116.797	801	288.238	218.598	278.469	fliY	Cystine ABC transporter, periplasmic cystine-binding protein FliY
RNA-Seq			68737	68063	116.205	675	287.32	207.082	263.258		Uncharacterized protein conserved in bacteria
RNA-Seq			124416	124063	116.147	354	287.226	147.022	215.283	nrdR	Ribonucleotide reductase transcriptional regulator NrdR
RNA-Seq			4121	2766	116.206	1356	287.22	242.903	290.332		FIG00241939: hypothetical protein
RNA-Seq			44115	46661	116.372	2547	287.194	260.39	294.398		Adenylate cyclase (EC 4.6.1.1)
RNA-Seq			64321	65079	115.431	759	284.943	212.572	269.878		FIG074102: hypothetical protein
RNA-Seq + MALDI-TOF/MS			8587	7799	114.421	789	284.368	214.384	272.81	aadA5	Streptomycin 3''-O-adenylyltransferase (EC 2.7.7.47) @ Spectinomycin 9-O-adenylyltransferase
RNA-Seq			53455	50783	114.836	2673	283.76	258.268	291.786		Translation initiation factor 2
RNA-Seq			101531	102331	114.948	801	283.699	220.455	280.326		Trehalose-6-phosphate phosphatase (EC 3.1.3.12)
RNA-Seq			8595	8708	110.539	114	283.403	6.52204	52.1763		hypothetical protein
RNA-Seq			10402	10289	112.368	114	283.403	6.52204	52.1763		FIG00638627: hypothetical protein
RNA-Seq			36322	35600	114.404	723	283.392	255.053	311.732	yheO	YheO-like PAS domain
RNA-Seq			70364	69249	114.008	1116	281.635	258.261	305.009		Soluble aldose sugar dehydrogenase, PQQ-dependent (EC 1.1.5.-)
RNA-Seq			30960	31244	113.416	285	281.026	120.006	195.661		FIG01069112: hypothetical protein
RNA-Seq + MALDI-TOF/MS			128841	131657	113.849	2817	280.71	261.958	292.179	ileS	Isoleucyl-tRNA synthetase (EC 6.1.1.5)
RNA-Seq			199167	199421	113.939	255	280.691	102.051	170.57		FIG00638802: hypothetical protein
RNA-Seq			97158	97679	113.316	522	280.649	183.029	246.413		Flavodoxin 2
RNA-Seq			156561	157151	113.613	591	279.739	191.854	249.096		Dihydrofolate reductase (EC 1.5.1.3)
RNA-Seq			90880	89684	113.072	1197	279.738	231.688	282.001		2-amino-3-ketobutyrate coenzyme A ligase (EC 2.3.1.29)
RNA-Seq + MALDI-TOF/MS	Periplasm	25	82315	82737	113.066	423	278.931	166.983	230.26	hslJ	Heat shock protein hslJ
RNA-Seq			160218	160808	112.526	591	278.069	190.596	247.837		GTP cyclohydrolase II (EC 3.5.4.25)
RNA-Seq			16838	16344	112.37	495	277.863	176.49	244.082		Leucine-responsive regulatory protein, regulator for leucine (or lrp) regulon and high-affinity branched-chain amino acid transport system
RNA-Seq + MALDI-TOF/MS	Cytoplasm, Membrane	67	55417	54995	112.669	423	277.59	160.831	227.624	nusA	FIG000325: clustered with transcription termination protein NusA
RNA-Seq + MALDI-TOF/MS	Membrane, Periplasm, Whole-cell	80	283215	282685	111.497	531	276.022	181.327	244.337	ppa	Inorganic pyrophosphatase (EC 3.6.1.1)
RNA-Seq			188139	187840	111.14	300	275.974	121.44	190.835		FIG00639292: hypothetical protein
RNA-Seq			133432	131411	111.508	2022	275.222	244.344	284.057		Excinuclease ABC subunit B
RNA-Seq			96965	96642	110.878	324	274.765	133.098	214.563		Putative DNA-binding protein in cluster with Type I restriction-modification system
RNA-Seq + MALDI-TOF/MS			118697	119923	111.243	1227	274.727	228.144	278.135	mdtG	Multidrug-efflux transporter, major facilitator superfamily (MFS) (TC 2.A.1)
RNA-Seq			120916	120407	111.076	510	274.585	180.776	243.464		Phosphatidylglycerophosphatase A (EC 3.1.3.27)
RNA-Seq			21438	20983	111.411	456	274.441	166.312	238.054	fabZ	3-hydroxyacyl-[acyl-carrier-protein] dehydratase, FabZ form (EC 4.2.1.59)
RNA-Seq			82773	82522	110.805	252	274.365	97.3647	177.027		Glutaredoxin 3 (Grx3)
RNA-Seq			106056	106976	110.986	921	273.831	214.739	267.212		Cytochrome O ubiquinol oxidase subunit II (EC 1.10.3.-)
RNA-Seq			172378	173208	110.923	831	273.448	246.863	299.491	gadW	HTH-type transcriptional regulator gadW
RNA-Seq			238964	237777	110.665	1188	272.879	225.62	274.123		Aerobic C4-dicarboxylate transporter for fumarate, L-malate, D-malate, succunate
RNA-Seq			45961	46617	110.503	657	272.711	198.609	259.154	uvrY	BarA-associated response regulator UvrY (= GacA = SirA)
RNA-Seq			166729	165938	110.34	792	272.117	205.123	260.511		TPR repeat containing exported protein; Putative periplasmic protein contains a protein prenylyltransferase domain
RNA-Seq			282049	282261	109.851	213	272.04	75.0494	150.099	chpS	Programmed cell death antitoxin ChpS
RNA-Seq			397654	396833	110.109	822	271.04	206.23	262.762		FIG00634494: possible peptidase
RNA-Seq			158890	158639	108.665	252	270.935	95.8895	171.126	apaG	ApaG protein
RNA-Seq			157304	157678	109.737	375	270.749	144.737	213.14	copC	Copper resistance protein CopC
RNA-Seq			58955	60034	109.206	1080	270.601	219.612	269.867		Alanine racemase (EC 5.1.1.1) ## biosynthetic
RNA-Seq			30483	29611	109.429	873	269.924	208.66	259.335		PI protein
RNA-Seq			87207	88439	109.298	1233	269.791	224.32	273.164	nadR	NadR transcriptional regulator / Nicotinamide-nucleotide adenylyltransferase, NadR family (EC 2.7.7.1)
RNA-Seq			229486	230529	108.947	1044	269.444	217.214	266.354		Selenide,water dikinase (EC 2.7.9.3)
RNA-Seq + MALDI-TOF/MS	Whole-cell	60	129057	128545	109.013	513	269.304	173.921	241.315	moaB	Molybdenum cofactor biosynthesis protein MoaB
RNA-Seq			3545	2562	109.021	984	269.217	245.267	293.167		Ribose operon repressor
RNA-Seq			8603	7614	109.023	990	269.065	214.417	262.482		Threonine dehydratase, catabolic (EC 4.3.1.19)
RNA-Seq			101243	100164	109.184	1080	269.009	245.531	292.886		Lipopolysaccharide 1,6-galactosyltransferase (EC 2.4.1.-)
RNA-Seq			411197	410892	108.832	306	268.155	120.274	189.523		FIG00639146: hypothetical protein
RNA-Seq			89791	90405	108.363	615	267.807	189.807	249.046		hypothetical protein
RNA-Seq			66949	66044	108.317	906	267.498	208.856	259.327	yhfZ	Hypothetical protein YhfZ
RNA-Seq			229864	229316	108.03	549	267.387	177.414	239.712		FIG001587: exported protein
RNA-Seq			9640	8702	108.214	939	266.68	209.83	261.298	tdcA	Threonine catabolic operon transcriptional activator TdcA
RNA-Seq			4096	4749	107.457	654	266.274	189.289	247.269	mcmM	microcin M activity protein McmM
RNA-Seq			52780	53571	107.486	792	265.213	199.96	253.001	mazG	Nucleoside triphosphate pyrophosphohydrolase MazG (EC 3.6.1.8)
RNA-Seq			89674	88649	106.979	1026	264.395	211.966	259.795		L-threonine 3-dehydrogenase (EC 1.1.1.103)
RNA-Seq			335929	335693	107.309	237	264.19	84.7039	156.859		Mobile element protein
RNA-Seq			207930	207250	106.878	681	263.955	236.17	292.434		Ribonuclease III (EC 3.1.26.3)
RNA-Seq			61902	60805	106.612	1098	263.534	218.381	267.475	cysA	Sulfate and thiosulfate import ATP-binding protein CysA (EC 3.6.3.25)
RNA-Seq + MALDI-TOF/MS	Cytoplasm, Extracellular, Membrane, Whole-cell	214	59696	60898	106.555	1203	263.381	217.862	264.834	ackA	Acetate kinase (EC 2.7.2.1)
RNA-Seq			326671	325538	106.245	1134	262.586	240.39	284.781	fepE	Ferric enterobactin uptake protein FepE
RNA-Seq			208521	209765	106.06	1245	262.111	240.804	283.756	ftsW	Cell division protein FtsW
RNA-Seq			111990	112460	106.037	471	261.786	161.015	230.473	argR	Arginine pathway regulatory protein ArgR, repressor of arg regulon
RNA-Seq + MALDI-TOF/MS	Periplasm	14	14814	15476	105.643	663	261.641	186.719	243.912	cynT	Carbonic anhydrase (EC 4.2.1.1)
RNA-Seq			201846	201358	105.497	489	261.056	167.252	231.112		Z5092 protein
RNA-Seq			252086	253645	105.666	1560	260.772	229.011	271.191		FIG005274: hypothetical protein
RNA-Seq			82063	82560	105.305	498	260.718	225.885	295.551		Transcriptional regulator
RNA-Seq			9491	9330	103.932	162	259.786	34.4219	91.7917		Transposase
RNA-Seq			214964	216028	104.792	1065	258.839	236.595	281.892	mdtE	Membrane fusion protein of RND family multidrug efflux pump
RNA-Seq			289172	288174	104.453	999	257.948	205.415	253.419		Fructose-1,6-bisphosphatase, type I (EC 3.1.3.11)
RNA-Seq			370608	371636	104.347	1029	257.604	206.652	252.895	malI	Maltose regulon regulatory protein MalI (repressor for malXY)
RNA-Seq			123890	123003	104.149	888	257.456	199.693	247.837		FIG00553873: hypothetical protein
RNA-Seq			2428	1463	104.446	966	257.448	203.581	253.61		Glycosyltransferase (EC 2.4.1.-)
RNA-Seq			32391	30565	104.061	1827	256.949	240.143	274.86	atoS	Sensory histidine kinase AtoS
RNA-Seq			96125	95415	103.801	711	256.522	187.185	237.38	dsbC	Thiol:disulfide interchange protein DsbC
RNA-Seq			49321	48611	103.801	711	256.522	191.368	250.975		Respiratory nitrate reductase delta chain (EC 1.7.99.4)
RNA-Seq			38199	37696	103.76	504	256.351	167.438	235.298		FIG002208: Acetyltransferase (EC 2.3.1.-)
RNA-Seq + MALDI-TOF/MS	Membrane, Whole-cell	101	124713	123316	103.691	1398	255.617	216.459	264.59	mdoG	Glucans biosynthesis protein G precursor
RNA-Seq			412954	412613	103.502	342	255.47	126.093	206.531		putative secreted protein
RNA-Seq			6763	6569	102.251	195	254.81	55.2868	129.638		FIG00639191: hypothetical protein
RNA-Seq			32307	33890	102.926	1584	254.352	219.205	259.103	yegH	Putative capsular polysaccharide transport protein YegH
RNA-Seq			102306	103730	102.914	1425	254	234.528	273.761		Alpha,alpha-trehalose-phosphate synthase [UDP-forming] (EC 2.4.1.15)
RNA-Seq			219114	219701	102.095	588	253.893	173.233	230.767	lysE	Transporter, LysE family
RNA-Seq			371748	372515	102.28	768	252.739	188.782	240.093		7-alpha-hydroxysteroid dehydrogenase (EC 1.1.1.159)
RNA-Seq			139340	139828	102.055	489	252.39	158.129	227.311		Putative acetyltransferase
RNA-Seq			334606	335493	101.94	888	251.446	194.67	248.256		FIG00732228: membrane protein
RNA-Seq			3133	2081	101.344	1053	249.97	201.236	246.425		hypothetical protein
RNA-Seq			164349	163573	101.222	777	249.724	186.596	237.79	sseB	Protein SseB
RNA-Seq			2566	2871	100.674	306	249.662	110.555	177.374	ccdB	CcdB toxin protein
RNA-Seq			110906	110034	100.91	873	249.475	225.959	273.502	hypB	[NiFe] hydrogenase nickel incorporation-associated protein HypB
RNA-Seq			7299	10121	100.514	2823	249.115	235.507	263.835	traG	IncF plasmid conjugative transfer protein TraG
RNA-Seq			5060	4857	99.8593	204	247.642	58.3147	142.142		hypothetical protein
RNA-Seq			32813	31662	99.8812	1152	246.435	201.691	247.515		FIG00638031: hypothetical protein
RNA-Seq			86197	85985	100.391	213	246.376	64.5774	122.173		hypothetical protein
RNA-Seq			196032	193990	99.4326	2043	246.114	218.177	253.478		Oligopeptidase A (EC 3.4.24.70)
RNA-Seq			15024	14500	99.9644	525	246.076	159.324	220.221		FIG00643476: hypothetical protein
RNA-Seq			214965	214849	99.605	117	246.027	6.35481	50.8385		hypothetical protein
RNA-Seq			84711	84388	99.7897	324	245.623	115.887	176.699	soxS	Regulatory protein SoxS
RNA-Seq			200008	199838	99.2225	171	245.102	147.061	343.142		FIG00641317: hypothetical protein
RNA-Seq			156010	155750	98.0777	261	244.683	89.7343	159.528	iraP	protein iraP
RNA-Seq + MALDI-TOF/MS	Whole-cell	67	9633	10643	99.1268	1011	244.487	194.887	242.69	adhP	Alcohol dehydrogenase (EC 1.1.1.1)
RNA-Seq			98768	99004	99.2582	237	244.474	76.861	147.448	feoC	Ferrous iron-sensisng transcriptional regulator FeoC
RNA-Seq			131494	131658	98.6629	165	243.564	33.796	90.1227		FIG00639877: hypothetical protein
RNA-Seq			29798	29415	98.9515	384	243.387	131.664	189.751	secE	Preprotein translocase subunit SecE (TC 3.A.5.1.1)
RNA-Seq			276206	278593	98.1809	2388	243.063	218.57	250.64		Phenylalanyl-tRNA synthetase beta chain (EC 6.1.1.20)
RNA-Seq			308446	308898	98.3747	453	242.027	145.256	212.549		probable beta-D-galactosidase
RNA-Seq			130089	129757	97.6027	333	241.87	116.104	179.738	yajC	Preprotein translocase subunit YajC (TC 3.A.5.1.1)
RNA-Seq			50084	48282	97.8255	1803	241.826	211.342	247.837		NADH-ubiquinone oxidoreductase chain C (EC 1.6.5.3) / NADH-ubiquinone oxidoreductase chain D (EC 1.6.5.3)
RNA-Seq			1169	2596	97.569	1428	240.938	208.267	254.606		Permeases of the major facilitator superfamily
RNA-Seq			58048	58719	97.6824	672	240.916	172.048	223.496	queE	Queuosine Biosynthesis QueE Radical SAM
RNA-Seq			15296	15168	98.1587	129	240.865	11.5273	60.5185		hypothetical protein
RNA-Seq			564	256	97.3973	309	240.615	108.279	178.058		Phage tail fiber protein
RNA-Seq			81215	82204	97.4739	990	240.441	190.76	236.948		D-lactate dehydrogenase (EC 1.1.1.28)
RNA-Seq			191257	190919	97.2862	339	240.189	117.339	183.137		Nitrogen regulatory protein P-II
RNA-Seq			527	685	97.5292	159	239.946	28.0571	86.5093		FIG074102: hypothetical protein
RNA-Seq			71918	71565	97.2012	354	239.058	120.768	196.38	ycfL	YcfL protein: an outer membrane lipoprotein that is part of a salvage cluster
RNA-Seq			253224	252835	96.753	390	238.944	134.404	193.504	rdgB	DNA-binding protein rdgB
RNA-Seq			191729	192310	96.6471	582	238.636	161.605	217.177	slp	Starvation lipoprotein Slp paralog
RNA-Seq			58315	57665	96.1985	651	237.685	167.89	217.572	yfbT	Putative phosphatase YfbT
RNA-Seq			343957	344853	96.1282	897	237.545	184.013	233.746		Putative aldo/keto reductase
RNA-Seq			203833	203300	95.9883	534	237.498	205.895	269.101	blc	Outer membrane lipoprotein Blc
RNA-Seq			63093	64307	96.0779	1215	237.477	196.128	240.8		Putative ribokinase
RNA-Seq			117377	117123	95.6923	255	237.251	84.5563	157.45	ymgE	UPF0410 protein YmgE
RNA-Seq			19511	19068	95.8051	444	236.862	143.176	208.485	csdE	Cysteine desulfurase CsdA-CsdE, sulfur acceptor protein CsdE
RNA-Seq			132434	132904	95.4587	471	236.636	144.44	204.426		Biotin carboxyl carrier protein of acetyl-CoA carboxylase
RNA-Seq			226418	227773	95.9409	1356	236.534	198.763	241.806		CDP-diacylglycerol--serine O-phosphatidyltransferase (EC 2.7.8.8)
RNA-Seq			211	1374	95.5122	1164	236.228	193.543	237.298		Gene D protein
RNA-Seq			6709	6834	96.02	126	235.951	8.85134	56.0585		hypothetical protein
RNA-Seq + MALDI-TOF/MS	Membrane, Whole-cell	161	21924	23465	95.6149	1542	235.91	202.031	247.596	atpA	ATP synthase alpha chain (EC 3.6.3.14)
RNA-Seq + MALDI-TOF/MS	Membrane	35	80520	79039	95.2556	1482	235.374	200.427	244.827	tolC	Type I secretion outer membrane protein, TolC precursor
RNA-Seq			31240	31010	94.3432	231	234.656	70.8107	136.793		COG4197: Uncharacterized protein conserved in bacteria, prophage-related
RNA-Seq + MALDI-TOF/MS	Cytoplasm	91	349652	350305	94.7274	654	234.087	165.414	214.3	nfnB	Oxygen-insensitive NAD(P)H nitroreductase (EC 1.-.-.-) / Dihydropteridine reductase (EC 1.5.1.34)
RNA-Seq			20592	20831	94.304	240	233.593	75.9002	151.8		ATP synthase F0 sector subunit c (EC 3.6.3.14)
RNA-Seq			210883	212358	94.4202	1476	233.362	202.501	248.089		UDP-N-acetylmuramate--alanine ligase (EC 6.3.2.8)
RNA-Seq			26479	27471	94.4127	993	233.007	184.568	229.493		Integrase
RNA-Seq			199113	197959	93.9957	1155	232.072	189.58	232.388		FIG00638308: hypothetical protein
RNA-Seq			235028	235759	93.6327	732	231.478	169.626	221.429		23S rRNA (guanosine-2'-O-) -methyltransferase rlmB (EC 2.1.1.-)
RNA-Seq			60973	61452	93.3854	480	231.377	198.005	264.748		Xanthine dehydrogenase iron-sulfur subunit (EC 1.17.1.4)
RNA-Seq + MALDI-TOF/MS	Cytoplasm, Membrane, Whole-cell	186	111061	109976	93.6667	1086	231.311	186.563	232.776	mdh	Malate dehydrogenase (EC 1.1.1.37)
RNA-Seq + MALDI-TOF/MS	Whole-cell	71	401050	402270	93.5356	1221	230.966	190.597	234.136	mlc	Mlc, transcriptional repressor of MalT (the transcriptional activator of maltose regulon) and manXYZ operon
RNA-Seq			24591	23242	93.4184	1350	230.921	193.864	235.446		Aspartokinase (EC 2.7.2.4)
RNA-Seq			5795	6961	93.5264	1167	230.802	192.727	236.369	parA	Chromosome (plasmid) partitioning protein ParA
RNA-Seq			265384	266319	93.0871	936	230.056	179.92	228.376		Inosine-uridine preferring nucleoside hydrolase (EC 3.2.2.1)
RNA-Seq			62218	61979	92.4086	240	229.764	74.3512	144.056	chaB	Cation transport regulator chaB
RNA-Seq			89601	89323	92.7684	279	229.62	91.9397	153.233		FIG00639460: hypothetical protein
RNA-Seq			100846	102285	93.0303	1440	229.512	194.398	236.995		6-phospho-beta-glucosidase (EC 3.2.1.86)
RNA-Seq			91286	90996	91.3914	291	229.03	95.8135	159.689	merR	Putative merR family bacterial regulatory protein
RNA-Seq			255762	255595	91.6157	168	228.931	33.1925	88.5134		corresponds to STY4175 from Accession AL513382: Salmonella typhi CT18
RNA-Seq			128412	129398	92.7199	987	228.924	184.936	233.148		Fe-S-cluster-containing hydrogenase components 1
RNA-Seq			109482	108769	92.6425	714	228.342	166.093	216.077		Phosphoribosylaminoimidazole-succinocarboxamide synthase (EC 6.3.2.6)
RNA-Seq			145979	144915	92.3264	1065	227.698	182.911	227.592	phoH	Phosphate starvation-inducible protein PhoH, predicted ATPase
RNA-Seq			117697	118464	91.7603	768	227.047	172.324	225.087		Formate hydrogenlyase subunit 7
RNA-Seq			137058	136063	92.0801	996	226.938	179.906	223.203		Gluconate utilization system Gnt-I transcriptional repressor
RNA-Seq			55915	56925	91.74	1011	226.871	180.179	223.936	glpX	Fructose-1,6-bisphosphatase, GlpX type (EC 3.1.3.11)
RNA-Seq			137966	138724	91.5125	759	226.742	168	215.511	yggG	Putative metalloprotease yggG (EC 3.4.24.-)
RNA-Seq			108869	108756	89.6506	114	226.722	3.26102	45.6543		FIG00639039: hypothetical protein
RNA-Seq			188280	188393	91.9376	114	226.722	3.26102	45.6543		hypothetical protein
RNA-Seq			1401	1514	91.6327	114	226.722	3.26102	45.6543		hypothetical protein
RNA-Seq			12751	12053	91.6169	699	226.47	163.275	212.204		FIG00543870: hypothetical protein
RNA-Seq			45935	47056	91.494	1122	226.208	183.559	226.632		FIG002776: hypothetical protein
RNA-Seq			18051	16786	91.4689	1266	226.002	187.64	230.512	rhlB	ATP-dependent RNA helicase RhlB
RNA-Seq			180835	182196	91.2132	1362	225.891	189.699	230.642		Signal recognition particle, subunit Ffh SRP54 (TC 3.A.5.1.1)
RNA-Seq + MALDI-TOF/MS	Whole-cell	104	33768	34562	91.1221	795	225.621	169.278	214.637	map	Methionine aminopeptidase (EC 3.4.11.18)
RNA-Seq			1275	1090	88.0607	186	225.255	41.9725	99.9345		Putative bacteriophage tail fiber assembly protein
RNA-Seq			87308	88957	90.6744	1650	224.409	193.539	237.699		Putative Na(+)/H(+) exchanger protein, CPA1 family precursor
RNA-Seq			177958	177797	90.7794	162	224.361	29.8323	84.9073		NAD kinase (EC 2.7.1.23)
RNA-Seq			263516	262878	90.3864	639	223.116	195.981	250.252		Putative cell envelope opacity-associated protein A
RNA-Seq			68204	68809	90.0357	606	222.959	152.751	214.097		FMN-dependent NADH-azoreductase
RNA-Seq + MALDI-TOF/MS			216053	219166	90.4223	3114	222.939	204.263	231.005	cmeB	RND efflux system, inner membrane transporter CmeB
RNA-Seq			134750	135469	90.109	720	222.719	196.821	248.617	yehT	Two-component response-regulatory protein YehT
RNA-Seq			121134	123200	90.1176	2067	222.528	197.119	231.111		Polyphosphate kinase (EC 2.7.4.1)
RNA-Seq			159950	160546	90.1914	597	222.463	155.054	207.984		16S rRNA (guanine(966)-N(2))-methyltransferase (EC 2.1.1.171) ## SSU rRNA m(2)G966
RNA-Seq			173505	173648	90.1901	144	222.29	15.4898	69.7043		Putative inner membrane protein
RNA-Seq			3478	2771	89.9385	708	222.183	160.674	208.982	yqgA	Putative inner membrane protein YqgA
RNA-Seq			226702	226157	89.9561	546	222.016	145.707	211.07	seqA	SeqA protein, negative modulator of initiation of replication
RNA-Seq + MALDI-TOF/MS	Whole-cell	125	28352	26676	89.7371	1677	221.423	191.309	234.98	oppA	Oligopeptide ABC transporter, periplasmic oligopeptide-binding protein OppA (TC 3.A.1.5.1)
RNA-Seq			69759	68986	89.6219	774	221.327	164.745	211.334	hisP	Histidine ABC transporter, ATP-binding protein HisP (TC 3.A.1.3.1)
RNA-Seq			100316	100465	88.445	150	220.197	94.3701	330.295		hypothetical protein
RNA-Seq			253645	253196	89.0705	450	219.971	185.753	254.189		FIG00640268: hypothetical protein
RNA-Seq			117155	117697	88.8918	543	219.949	146.512	210.867		Formate hydrogenlyase complex 3 iron-sulfur protein; Formate hydrogenlyase subunit 6
RNA-Seq			8775	7489	89.1376	1287	219.888	186.311	227.618		FIG00641630: hypothetical protein
RNA-Seq			101027	100104	88.898	924	219.749	170.992	216.455		FIG00638098: hypothetical protein
RNA-Seq			128542	128057	88.6227	486	219.647	187.956	252.43	moaC	Molybdenum cofactor biosynthesis protein MoaC
RNA-Seq			192369	191632	88.3087	738	219.088	160.691	209.05		Probable component of the lipoprotein assembly complex (forms a complex with YaeT, YfgL, and NlpB)
RNA-Seq + MALDI-TOF/MS	Whole-cell		23516	24379	88.5163	864	218.438	167.376	212.555	atpG	ATP synthase gamma chain (EC 3.6.3.14)
RNA-Seq			122867	122397	88.4599	471	218.345	132.601	192.587		6,7-dimethyl-8-ribityllumazine synthase (EC 2.5.1.78)
RNA-Seq			18944	19765	88.4656	822	218.261	165.074	209.396		LSU ribosomal protein L2p (L8e)
RNA-Seq			6985	6329	88.1229	657	218.169	153.908	204.834	tetR	Transcriptional regulator, TetR family
RNA-Seq + MALDI-TOF/MS	Cytoplasm		37327	38151	88.1573	825	217.297	164.474	208.634	dapD	2,3,4,5-tetrahydropyridine-2,6-dicarboxylate N-succinyltransferase (EC 2.3.1.117)
RNA-Seq + MALDI-TOF/MS	Membrane, Periplasm		168587	167295	87.8525	1293	216.794	180.272	221.386	tolB	tolB protein precursor, periplasmic protein involved in the tonb-independent uptake of group A colicins
RNA-Seq			85750	86382	87.7267	633	216.707	153.871	203.791	yrbL	Putative uncharacterized protein YrbL
RNA-Seq			66101	67135	87.5995	1035	216.566	172.768	214.433		Puative phophotriesterase
RNA-Seq			26993	25641	87.8284	1353	216.181	181.07	222.834	rasP	Intramembrane protease RasP/YluC, implicated in cell division based on FtsL cleavage
RNA-Seq			20686	21546	87.2224	861	215.716	164.937	209.41		Dienelactone hydrolase and related enzymes
RNA-Seq			12249	13661	87.3086	1413	215.626	181.8	221.002		Uronate isomerase (EC 5.3.1.12)
RNA-Seq			86475	86594	85.3697	120	215.297	6.19594	49.5675		hypothetical protein
RNA-Seq			2346	2564	86.1354	219	215.069	57.7156	118.826	ccdA	CcdA protein (antitoxin to CcdB)
RNA-Seq			44280	44648	86.866	369	214.743	111.829	176.307		Diacylglycerol kinase (EC 2.7.1.107)
RNA-Seq			95091	94219	86.6976	873	214.201	167.78	213.77	yihY	Inner membrane protein YihY, formerly thought to be RNase BN
RNA-Seq			18547	18966	86.4407	420	214.196	122.148	177.027		hypothetical protein
RNA-Seq			288656	289039	86.1765	384	213.744	114.238	171.356	crcB	CrcB protein
RNA-Seq			11409	9838	86.3638	1572	213.483	182.804	223.006		Mobile element protein
RNA-Seq			147124	145808	86.3247	1317	213.304	177.833	218.481		Glycerol-3-phosphate ABC transporter, periplasmic glycerol-3-phosphate-binding protein (TC 3.A.1.1.3)
RNA-Seq			54596	50853	86.2896	3744	213.247	202.709	225.439		Respiratory nitrate reductase alpha chain (EC 1.7.99.4)
RNA-Seq			1270	785	86.4207	486	213.09	131.568	191.998		hypothetical protein
RNA-Seq			119301	117856	86.1425	1446	212.727	179.965	218.786	tldD	TldD protein, part of TldE/TldD proteolytic complex
RNA-Seq			138777	138938	84.3335	162	212.552	25.2427	80.3177		hypothetical protein
RNA-Seq			23806	24849	85.7082	1044	211.913	169.142	215.79		Esterase/lipase/thioesterase
RNA-Seq			112342	112812	85.8236	471	211.486	179.477	243.495		Thiol peroxidase, Bcp-type (EC 1.11.1.15)
RNA-Seq			71004	71975	85.176	972	211.032	165.607	209.973		Octaprenyl diphosphate synthase (EC 2.5.1.90)
RNA-Seq			142445	142269	84.7863	177	210.249	33.6051	98.7149		FIG00638803: hypothetical protein
RNA-Seq			48980	49978	84.9257	999	210.018	169.691	212.113		Putative cytochrome oxidase
RNA-Seq			109578	109838	85.2047	261	209.729	75.4907	138.162		FIG01200701: possible membrane protein
RNA-Seq			104062	103565	84.4957	498	208.997	130.637	190.357	clpXP	ClpXP protease specificity-enhancing factor / Stringent starvation protein B
RNA-Seq			67551	67913	84.7417	363	208.676	106.509	164.884		Dihydroneopterin triphosphate epimerase
RNA-Seq			24161	23061	84.2368	1101	208.219	171.528	211.033		putative glucose transferase
RNA-Seq			8427	7534	83.8605	894	207.692	160.096	203.343		UTP--glucose-1-phosphate uridylyltransferase (EC 2.7.7.9)
RNA-Seq			245028	245828	84.1612	801	207.668	155.479	203.282		Glucosamine-6-phosphate deaminase (EC 3.5.99.6)
RNA-Seq			8404	8592	82.8234	189	207.558	41.3062	98.3482		hypothetical protein
RNA-Seq			149517	150158	83.8662	642	207.532	144.765	194.564		4-hydroxy-2-oxoglutarate aldolase (EC 4.1.3.16) @ 2-dehydro-3-deoxyphosphogluconate aldolase (EC 4.1.2.14)
RNA-Seq			71783	70497	83.9024	1287	207.509	172.157	211.153	damX	DamX, an inner membrane protein involved in bile resistance
RNA-Seq			87757	87104	83.5094	654	206.289	181.418	231.161		Sigma cross-reacting protein 27A
RNA-Seq			59358	58903	83.3586	456	206.131	122.288	181.802	yfbV	FIG00638298: membrane protein YfbV
RNA-Seq			14626	13634	83.3303	993	205.801	162.105	205.533		Aspartate--ammonia ligase (EC 6.3.1.1)
RNA-Seq			126770	126423	83.2157	348	205.701	101.485	160.24		hypothetical protein
RNA-Seq + MALDI-TOF/MS			1872	2420	83.2947	549	205.612	134.753	193.665	cat	Chloramphenicol acetyltransferase (EC 2.3.1.28)
RNA-Seq + MALDI-TOF/MS	Extracellular, Whole-cell		135716	136528	83.4434	813	205.604	154.555	198.453	minD	Septum site-determining protein MinD
RNA-Seq			18624	18920	83.1827	297	205.489	87.6193	146.449	yciL	YciL protein
RNA-Seq			178133	178345	83.1182	213	205.313	52.36	111.701	cspH	Cold shock protein CspH
RNA-Seq			174619	174437	82.4359	183	205.149	36.5662	89.384		FIG00640165: hypothetical protein
RNA-Seq			10561	9644	82.9728	918	205.088	184.387	225.79		Hydrogen peroxide-inducible genes activator
RNA-Seq			24873	24142	82.6739	732	204.842	149.312	193.496		Ribosomal RNA small subunit methyltransferase E (EC 2.1.1.-)
RNA-Seq			134477	134109	82.5314	369	204.755	105.784	164.218		orf, hypothetical protein
RNA-Seq			65573	64785	82.6343	789	204.606	152.66	198.364		Ferric reductase (1.6.99.14)
RNA-Seq			4357	3956	82.8239	402	204.561	171.193	237.929		FIG00643239: hypothetical protein
RNA-Seq			4437	5627	82.7026	1191	204.161	186.021	222.301		DNA-cytosine methyltransferase (EC 2.1.1.37)
RNA-Seq			346748	346596	82.5105	153	204.006	19.4382	70.4636	hokE	HokE protein
RNA-Seq			142472	144028	82.2537	1557	203.898	174.059	211.784		Glutamate--cysteine ligase (EC 6.3.2.2)
RNA-Seq			18235	18510	81.8784	276	203.604	78.1227	152.205		FIG00639220: hypothetical protein
RNA-Seq			24005	23460	82.1075	546	203.437	132.77	189.963		Mobile element protein
RNA-Seq			89883	90509	82.0786	627	203.186	177.691	229.453		Protein-L-isoaspartate O-methyltransferase (EC 2.1.1.77)
RNA-Seq			211846	211337	82.0989	510	203.131	173.529	232.734	ybgA	FIG143828: Hypothetical protein YbgA
RNA-Seq			104470	105501	82.3566	1032	203.037	161.383	204.97		Mechanosensitive ion channel
RNA-Seq + MALDI-TOF/MS			427742	427359	82.0427	384	202.823	108.429	171.356	marA	Multiple antibiotic resistance protein MarA
RNA-Seq			211668	211189	81.9433	480	202.454	127.017	187.427	rseC	Sigma factor RpoE regulatory protein RseC
RNA-Seq			5788	5399	81.78	390	202.418	109.62	176.346	rep	Rep protein
RNA-Seq			31625	31918	82.1879	294	202.063	84.7199	147.944	stb	stability (stb) locus of IncFII plasmid NR1; similar to SwissProt accession number P11907
RNA-Seq			242087	241341	81.7712	747	201.586	151.29	201.057		3-deoxy-manno-octulosonate cytidylyltransferase (EC 2.7.7.38)
RNA-Seq			114337	112796	81.5738	1542	201.562	171.895	208.781	tyrR	Transcriptional repressor protein TyrR
RNA-Seq + MALDI-TOF/MS	Periplasm		129975	130568	81.6475	594	201.557	135.81	198.395	marC	Multiple antibiotic resistance protein marC
RNA-Seq			131816	130614	81.4856	1203	201.14	168.109	207.355		Putative DNA processing chain A
RNA-Seq			207253	206348	81.3826	906	200.99	158.797	201.06	era	GTP-binding protein Era
RNA-Seq			96479	96994	81.3031	516	200.843	127.521	186.599	tatB	Twin-arginine translocation protein TatB
RNA-Seq			56693	56475	80.903	219	200.731	54.3205	123.919		FIG00637970: hypothetical protein
RNA-Seq + MALDI-TOF/MS	Cytoplasm, Extracellular		165509	164535	81.3548	975	200.405	157.091	198.651	cysB	Cys regulon transcriptional activator CysB
RNA-Seq			183179	183946	80.9489	768	200.16	147.638	191.687		tRNA (Guanine37-N1) -methyltransferase (EC 2.1.1.31)
RNA-Seq			16602	17141	80.6022	540	199.932	129.426	183.813	lspA	Intracellular septation protein IspA
RNA-Seq			153960	153694	80.8339	267	199.872	73.7943	135.057		FIG032766: hypothetical protein
RNA-Seq			132259	132708	80.8208	450	199.196	117.31	171.834	slpA	FKBP-type peptidyl-prolyl cis-trans isomerase SlpA (EC 5.2.1.8)
RNA-Seq			39741	39064	80.7559	678	199.082	174.633	223.531	ybbL	YbbL ABC transporter ATP-binding protein
RNA-Seq			63235	64479	80.4443	1245	198.866	163.632	204.242		Fermentation/respiration switch protein
RNA-Seq			50218	49274	80.3711	945	198.625	157.751	201.024		tRNA pseudouridine synthase B (EC 4.2.1.70)
RNA-Seq			4785	4267	80.3492	519	198.233	128.933	191.25		FIG00638808: hypothetical protein
RNA-Seq			80892	80071	80.2357	822	197.92	148.793	194.471		Serine acetyltransferase (EC 2.3.1.30)
RNA-Seq			7411	8142	80.2671	732	197.866	143.725	186.386		DNA polymerase III epsilon subunit (EC 2.7.7.7)
RNA-Seq + MALDI-TOF/MS	Cytoplasm, Whole-cell		148343	149131	80.0286	789	197.67	147.006	190.825	fabI	Enoyl-[acyl-carrier-protein] reductase [NADH] (EC 1.3.1.9)
RNA-Seq			11389	11865	79.5749	477	197.553	120.022	179.254		Regulator of sigma D
RNA-Seq			1388	366	79.8838	1023	197.068	159.532	202.049		FIG116849: hypothetical protein
RNA-Seq			112567	112683	79.7514	117	196.822	0	442.849		hypothetical protein
RNA-Seq			46042	46158	79.5938	117	196.822	0	442.849		hypothetical protein
RNA-Seq			174159	174275	75.9743	117	196.822	3.1774	44.4836		hypothetical protein
RNA-Seq			115608	114949	79.6429	660	196.652	138	193.201		Ribose 5-phosphate isomerase A (EC 5.3.1.6)
RNA-Seq			22989	22717	79.3979	273	196.643	74.8959	133.451		FIG00638401: hypothetical protein
RNA-Seq			318876	319046	79.1697	171	196.081	28.2622	78.2645		FIG00637899: hypothetical protein
RNA-Seq			36	254	79.206	219	195.952	52.623	113.734	rdgB	DNA-binding protein rdgB
RNA-Seq + MALDI-TOF/MS			220257	219529	79.2651	729	195.696	141.767	189.703	gadW	HTH-type transcriptional regulator gadW
RNA-Seq			29556	29194	78.9674	363	194.993	99.3398	157.715		hypothetical protein
RNA-Seq			175975	176256	78.722	282	194.952	148.922	240.983		Putative carbohydrate PTS system, IIB component (EC 2.7.1.69)
RNA-Seq			29059	29721	78.8658	663	194.793	136.815	191.205		Transaldolase (EC 2.2.1.2)
RNA-Seq			21747	22541	79.0656	795	194.698	144.962	188.45		S-adenosylmethionine decarboxylase proenzyme (EC 4.1.1.50), prokaryotic class 1A
RNA-Seq			159840	159019	78.754	822	194.621	150.15	198.541		SSU rRNA (adenine(1518)-N(6)/adenine(1519)-N(6))-dimethyltransferase (EC 2.1.1.182)
RNA-Seq			32965	32000	78.7654	966	193.992	151.627	193.19		Glucokinase (EC 2.7.1.2)
RNA-Seq			12907	12467	78.8122	441	193.933	112.96	166.068	yadI	Putative PTS system IIA component yadI (EC 2.7.1.69)
RNA-Seq			103595	104383	78.5379	789	193.625	147.006	193.652	yihW	DeoR-type transcriptional regulator YihW
RNA-Seq			84772	85674	78.2245	903	193.44	152.737	197.2		Formate dehydrogenase O beta subunit (EC 1.2.1.2)
RNA-Seq			31628	32038	78.1617	411	193.424	107.637	161.908	psiE	PsiE protein
RNA-Seq			110493	111080	78.3975	588	193.362	129.609	185.246	mogA	Molybdopterin biosynthesis molybdochelatase MogA
RNA-Seq			72038	71256	77.973	783	193.114	142.91	185.641	hisJ	Histidine ABC transporter, histidine-binding periplasmic protein precursor HisJ (TC 3.A.1.3.1)
RNA-Seq			18624	18926	78.0889	303	193.104	153.071	235.493		LSU ribosomal protein L23p (L23Ae)
RNA-Seq + MALDI-TOF/MS	Whole-cell		105324	102451	78.1927	2874	193.087	175.401	203.987	gcvP	Glycine dehydrogenase [decarboxylating] (glycine cleavage system P protein) (EC 1.4.4.2)
RNA-Seq			38204	37191	78.0216	1014	192.687	152.149	192.477	hnr	Hnr protein
RNA-Seq			801	2702	77.8427	1902	192.631	168.287	206.792		Retron-type RNA-directed DNA polymerase (EC 2.7.7.49)
RNA-Seq			175505	175978	77.757	474	192.562	119.213	176.467		Putative carbohydrate PTS system, IIA component (EC 2.7.1.69)
RNA-Seq			94463	93996	77.4532	468	191.532	160.38	222.685	mntR	Mn-dependent transcriptional regulator MntR
RNA-Seq			253642	253833	77.5267	192	191.327	38.7246	98.7477		FIG005119: putative inner membrane protein
RNA-Seq			8397	9248	77.1642	852	191.091	144.863	189.369		Pantoate--beta-alanine ligase (EC 6.3.2.1)
RNA-Seq			108687	111392	77.2578	2706	190.801	172.552	200.441	malT	Transcriptional activator of maltose regulon, MalT
RNA-Seq			1107	1361	76.8882	255	190.469	65.604	121.003		Phage DNA invertase
RNA-Seq			172172	172963	77.1516	792	190.424	141.286	183.531	kdgR	Transcriptional regulator KdgR, KDG operon repressor
RNA-Seq			143518	143640	69.7544	123	189.836	6.04482	48.3585		hypothetical protein
RNA-Seq			60521	60742	76.132	222	189.361	51.9119	112.197		hypothetical protein
RNA-Seq			100164	99145	76.8069	1020	189.239	153.076	192.074		UDP-glucose:(glucosyl)lipopolysaccharide alpha-1,3-glucosyltransferase WaaO (EC 2.4.1.-)
RNA-Seq			322	972	76.5071	651	189.118	131.913	182.166	zinT	Candidate zinc-binding lipoprotein ZinT
RNA-Seq			17382	18011	76.3411	630	188.874	129.82	179.387		LSU ribosomal protein L3p (L3e)
RNA-Seq			48761	47805	76.4872	957	188.812	147.226	187.238		COG0523: Putative GTPases (G3E family)
RNA-Seq			81243	81968	75.7728	726	188.379	136.208	181.27	lptB	Lipopolysaccharide ABC transporter, ATP-binding protein LptB
RNA-Seq			93116	93871	76.2887	756	188.256	137.687	184.403		Ubiquinone/menaquinone biosynthesis methyltransferase UbiE (EC 2.1.1.-)
RNA-Seq			72208	72486	76.538	279	188.122	73.2853	130.581		Ner-like regulatory protein
RNA-Seq			225231	226880	76.1437	1650	188.078	161.545	196.242		Cytoplasmic trehalase (EC 3.2.1.28)
RNA-Seq			262247	262894	76.1713	648	188.027	134.245	183.583		FIG00640016: hypothetical protein
RNA-Seq			152639	154624	76.0675	1986	187.677	164.726	196.922		FIG00637999: hypothetical protein
RNA-Seq			217747	218334	75.4848	588	187.478	125.815	180.82		Secretion monitor precursor
RNA-Seq			206120	207202	75.828	1083	187.228	168.981	205.475		Phospho-N-acetylmuramoyl-pentapeptide-transferase (EC 2.7.8.13)
RNA-Seq			98097	98978	75.7014	882	186.839	142.886	183.349	yeiE	LysR family transcriptional regulator YeiE
RNA-Seq			4603	4812	75.1804	210	186.467	44.2567	100.905		FIG074102: hypothetical protein
RNA-Seq			364537	364097	75.5501	441	186.377	107.902	162.696		Putative inner membrane protein
RNA-Seq			61613	62233	75.2407	621	186.193	127.511	184.381		L-lysine permease
RNA-Seq			251801	251613	74.6412	189	186.086	35.4054	86.5464		FIG004405: Putative cytoplasmic protein
RNA-Seq			130068	129079	75.1118	990	185.835	146.074	185.503	moaA	Molybdenum cofactor biosynthesis protein MoaA
RNA-Seq			6961	7932	75.3046	972	185.834	166.036	205.633	parB	Chromosome (plasmid) partitioning protein ParB
RNA-Seq			245888	247036	74.9495	1149	185.286	149.803	190.893		N-acetylglucosamine-6-phosphate deacetylase (EC 3.5.1.25)
RNA-Seq			24	167	73.4476	144	185.242	12.9082	61.9594		Mobile element protein
RNA-Seq			3727	2807	75.1991	921	185.112	142.89	181.236		Ribokinase (EC 2.7.1.15)
RNA-Seq			261	16	74.8659	246	184.581	60.4482	117.874		Mobile element protein
RNA-Seq			281511	281798	74.5152	288	184.382	74.8676	139.409	ytfP	UPF0131 protein YtfP
RNA-Seq			1262	423	74.3379	840	184.219	138.966	180.567	hdfR	HTH-type transcriptional regulator hdfR
RNA-Seq			209786	210829	74.2033	1044	183.768	145.64	184.454		UDP-N-acetylglucosamine--N-acetylmuramyl-(pentapeptide) pyrophosphoryl-undecaprenol N-acetylglucosamine transferase (EC 2.4.1.227)
RNA-Seq			171007	171597	74.3202	591	183.709	157.823	209.595		Cob(I)alamin adenosyltransferase (EC 2.5.1.17)
RNA-Seq			195793	193739	74.4356	2055	183.62	161.728	193.205		DNA helicase IV
RNA-Seq			26068	26409	74.5482	342	183.56	89.1345	145.659		C protein
RNA-Seq			330738	331379	74.374	642	183.557	126.814	185.878		Riboflavin synthase eubacterial/eukaryotic (EC 2.5.1.9)
RNA-Seq			80626	80066	74.1646	561	183.552	119.943	178.257	nudE	ADP compounds hydrolase NudE (EC 3.6.1.-)
RNA-Seq			18861	18151	73.8931	711	182.854	131.239	176.205		probable exported protein YPO4070
RNA-Seq			65100	64843	73.6091	258	182.431	63.4003	122.478		Putative outer membrane protein
RNA-Seq			223644	226304	73.9326	2661	182.39	164.573	193.073		Protein acetyltransferase
RNA-Seq			57392	58234	73.7842	843	182.36	137.589	178.602	ydcI	LysR family transcriptional regulator YdcI
RNA-Seq			17720	17860	73.5485	141	182.013	13.1828	63.2777	htrA	HtrA suppressor protein
RNA-Seq			170032	168983	73.5173	1050	181.727	144.454	182.338	sohB	Possible protease sohB (EC 3.4.21.-)
RNA-Seq			1725	1943	73.8065	219	181.614	47.5305	106.944		FIG00637981: hypothetical protein
RNA-Seq			8536	8168	73.2354	369	181.449	92.6872	148.098	yqjB	Uncharacterized protein YqjB
RNA-Seq			19018	19146	66.249	129	180.649	5.76366	48.9911		hypothetical protein
RNA-Seq			61697	62890	73.0551	1194	180.524	146.959	187.435		Biosynthetic Aromatic amino acid aminotransferase alpha (EC 2.6.1.57)
RNA-Seq			90323	87987	73.1099	2337	180.517	160.983	190.412	arcB	Aerobic respiration control sensor protein arcB (EC 2.7.3.-)
RNA-Seq			85671	86306	72.9898	636	180.495	126.841	177.11		Formate dehydrogenase O gamma subunit (EC 1.2.1.2)
RNA-Seq			47731	48555	72.7383	825	180.078	137.888	180.696		Diaminopimelate epimerase (EC 5.1.1.7)
RNA-Seq			6493	5528	72.4645	966	179.488	140.082	177.412	rbsC	Ribose ABC transport system, permease protein RbsC (TC 3.A.1.2.1)
RNA-Seq			23643	23377	72.4558	267	178.674	130.22	227.128	pmrD	Polymyxin resistance protein PmrD
RNA-Seq			203356	204771	72.0694	1416	177.947	152.536	185.878		UDP-N-acetylmuramoylalanyl-D-glutamate--2,6-diaminopimelate ligase (EC 6.3.2.13)
RNA-Seq			740	931	70.8756	192	177.661	34.8521	85.1941	rom	RNAI modulator protein Rom
RNA-Seq			108730	107975	71.8049	756	177.289	129.328	175.06		Lipoprotein
RNA-Seq			275739	275101	71.8985	639	177.136	122.173	175.697	msrA	Peptide methionine sulfoxide reductase MsrA (EC 1.8.4.11)
RNA-Seq			37131	35842	71.3707	1290	177.074	146.109	181.555		Putrescine aminotransferase (EC 2.6.1.82)
RNA-Seq			103803	102967	71.129	837	175.876	131.913	171.443		S-formylglutathione hydrolase (EC 3.1.2.12)
RNA-Seq			199126	198497	70.9666	630	175.822	152.021	199.623	tfoX	DNA transformation protein TfoX
RNA-Seq + MALDI-TOF/MS			66519	67892	71.157	1374	175.557	159.818	191.297	cpxA	Copper sensory histidine kinase CpxA
RNA-Seq			360	581	70.0693	222	175.505	46.8882	105.498		hypothetical protein
RNA-Seq			189596	189925	70.5676	330	175.261	83.3635	137.437		tRNA 2-thiouridine synthesizing protein E (EC 2.8.1.-)
RNA-Seq			188905	188561	71.0871	345	175.224	85.1268	140.082	ridA	RidA/YER057c/UK114 superfamily, group 2, YoaB-like protein
RNA-Seq			58508	59158	70.882	651	175.136	151.589	198.684		Nitrate/nitrite response regulator protein
RNA-Seq			272842	272285	70.7392	558	174.967	150.616	200.22	ytfJ	Protein ytfJ precursor
RNA-Seq			1034	375	70.1952	660	174.963	122.229	177.429		hypothetical protein
RNA-Seq			45700	45296	70.9613	405	174.951	95.4633	147.785	osmC	OsmC/Ohr family protein
RNA-Seq			39983	40135	70.5945	153	174.862	14.5787	65.604		hypothetical protein
RNA-Seq + MALDI-TOF/MS	Whole-cell		130483	131457	70.8024	975	174.85	136.501	173.105	adhP	Alcohol dehydrogenase (EC 1.1.1.1)
RNA-Seq			83146	83814	70.7308	669	174.795	122.252	168.93		FIG001957: putative hydrolase
RNA-Seq			3593	3826	70.5853	234	174.72	50.8385	123.919		Putative Heme-regulated two-component response regulator
RNA-Seq			17433	18044	70.552	612	174.636	149.916	199.357		Phosphoribosyl-AMP cyclohydrolase (EC 3.5.4.19) / Phosphoribosyl-ATP pyrophosphatase (EC 3.6.1.31)
RNA-Seq			84877	84068	70.6389	810	174.629	129.885	168.438		Putative carboxymethylenebutenolidase (EC 3.1.1.45)
RNA-Seq			121714	120854	70.5374	861	174.132	131.691	170.982	mscS	Protein involved in stability of MscS mechanosensitive channel
RNA-Seq			158567	158908	70.8067	342	174.098	83.6995	136.963	yebY	FIG00923183: possible membrane protein YebY
RNA-Seq + MALDI-TOF/MS	Cytoplasm, Membrane		54967	53480	70.3787	1488	173.941	146.654	179.882	nusA	Transcription termination protein NusA
RNA-Seq			30568	29183	70.4107	1386	173.859	148.059	182.123	atoC	Acetoacetate metabolism regulatory protein AtoC
RNA-Seq			207362	206706	70.1859	657	173.808	151.264	196.352		Allophanate hydrolase 2 subunit 1 (EC 3.5.1.54)
RNA-Seq			158820	157651	70.0628	1170	173.139	140.123	177.935	yciM	Heat shock (predicted periplasmic) protein YciM, precursor
RNA-Seq			228224	228754	69.8841	531	172.755	109.917	163.825		Flavodoxin 1
RNA-Seq + MALDI-TOF/MS	Membrane		165774	164491	69.5935	1284	172.455	141.87	176.324	pepB	Peptidase B (EC 3.4.11.23)
RNA-Seq			266904	268151	69.7247	1248	172.354	155.489	189.218		Type I restriction-modification system, specificity subunit S (EC 3.1.21.3)
RNA-Seq			343897	343778	70.0752	120	172.237	3.09797	43.3716		hypothetical protein
RNA-Seq			35604	35485	69.3803	120	172.237	3.09797	43.3716		FIG00639383: hypothetical protein
RNA-Seq			250627	250746	67.1796	120	172.237	3.09797	43.3716		hypothetical protein
RNA-Seq			208128	207385	69.5693	744	172.145	124.918	167.89	ybgI	FIG137478: Hypothetical protein YbgI
RNA-Seq			12403	11174	69.6471	1230	172.129	140.542	179.229		Polysaccharide deacetylase
RNA-Seq			253205	253711	69.7462	507	171.883	107.054	157.648		HIPA PROTEIN
RNA-Seq			127817	127365	69.4297	453	171.839	100.94	152.642	moaE	Molybdenum cofactor biosynthesis protein MoaE
RNA-Seq			252711	253202	69.3105	492	171.813	105.029	153.387		transcriptional regulator, putative
RNA-Seq			204768	206126	69.4984	1359	171.599	145.529	179.723		UDP-N-acetylmuramoylalanyl-D-glutamyl-2,6-diaminopimelate--D-alanyl-D-alanine ligase (EC 6.3.2.10)
RNA-Seq			190200	189922	69.0624	279	171.523	127.259	215.787		Acylphosphate phosphohydrolase (EC 3.6.1.7), putative
RNA-Seq			135516	135986	69.4561	471	171.475	102.608	155.49		FIG00638377: hypothetical protein
RNA-Seq			111681	111115	69.3147	567	171.229	112.117	163.258	yaaH	YaaH protein
RNA-Seq			153687	153160	69.2514	528	171.193	144.93	197.455		FIG001353: Acetyltransferase
RNA-Seq			111272	110910	68.5093	363	171.046	86.0262	141.329	hypA	[NiFe] hydrogenase nickel incorporation protein HypA
RNA-Seq			23856	23990	68.9215	135	171.014	11.015	52.3212		hypothetical protein
RNA-Seq			4434	4093	68.3658	342	170.313	82.6125	136.963		Leader peptidase (Prepilin peptidase) (EC 3.4.23.43) / N-methyltransferase (EC 2.1.1.-)
RNA-Seq			43187	43504	68.6034	318	170.097	75.9879	135.609	metJ	Methionine repressor MetJ
RNA-Seq			210072	210842	68.7296	771	170.063	149.845	190.28		ABC-type hemin transport system, ATPase component
RNA-Seq			82062	82175	68.7475	114	170.042	3.26102	39.1322		hypothetical protein
RNA-Seq			197941	197828	69.0676	114	170.042	3.26102	39.1322		hypothetical protein
RNA-Seq			67288	67175	68.9151	114	170.042	3.26102	39.1322		Gamma-glutamyltranspeptidase (EC 2.3.2.2)
RNA-Seq			5686	5573	67.3904	114	170.042	3.26102	39.1322		hypothetical protein
RNA-Seq			103964	104077	68.6623	114	170.042	3.26102	42.3933		hypothetical protein
RNA-Seq			112372	111422	68.7765	951	169.905	151.898	188.372		hypothetical protein
RNA-Seq			8932	8657	68.2852	276	169.67	64.6533	125.266	yggX	FIG001341: Probable Fe(2+)-trafficking protein YggX
RNA-Seq			110729	109695	68.6149	1035	169.323	133.617	169.894	nlpB	Outer membrane protein NlpB, lipoprotein component of the protein assembly complex (forms a complex with YaeT, YfiO, and YfgL); Lipoprotein-34 precursor
RNA-Seq			42623	42135	68.2642	489	168.982	103.392	149.007		NADH-ubiquinone oxidoreductase chain I (EC 1.6.5.3)
RNA-Seq			1901	1605	67.8539	297	168.795	129.654	210.382		Mobile element protein
RNA-Seq + MALDI-TOF/MS	Whole-cell		71053	71922	68.3117	870	168.375	127.337	165.367	amiC	N-acetylmuramoyl-L-alanine amidase (EC 3.5.1.28)
RNA-Seq			162611	160980	68.0966	1632	168.344	146.47	179.956	dcuS	Fumarate respiration sensor kinase protein DcuS
RNA-Seq			402395	403090	68.0264	696	168.245	122.85	168.252		Dethiobiotin synthetase (EC 6.3.3.3)
RNA-Seq			160985	161329	67.9081	345	167.767	80.8166	134.694		FIG01219827: hypothetical protein
RNA-Seq			105634	104936	67.7139	699	167.332	118.6	163.807		Phospholipase/carboxylesterase family protein (EC 3.1.-.-)
RNA-Seq			250542	250267	67.1822	276	166.842	63.3063	119.878	yfjY	UPF0379 protein yjfY precursor
RNA-Seq			76320	74887	67.5045	1434	166.803	139.733	173.953		PTS system, glucose-specific IIB component (EC 2.7.1.69) / PTS system, glucose-specific IIC component (EC 2.7.1.69)
RNA-Seq			39201	38296	67.5143	906	166.758	127.612	165.772	ychK	UPF0028 protein YchK
RNA-Seq			282255	282605	67.2393	351	166.514	132.125	199.093	chpB	Programmed cell death toxin ChpB
RNA-Seq			104061	104729	67.1387	669	166.269	144.242	188.296		GTP cyclohydrolase I (EC 3.5.4.16) type 1
RNA-Seq			79572	80138	67.1668	567	165.933	110.806	160.635		3-deoxy-D-manno-octulosonate 8-phosphate phosphatase (EC 3.1.3.45)
RNA-Seq			166380	166045	66.7534	336	165.882	77.4492	132.77		Ferredoxin, 2Fe-2S
RNA-Seq			107380	106457	67.2209	924	165.767	127.54	165.761	mviM	Virulence factor MviM
RNA-Seq			35786	34299	67.0789	1488	165.632	139.409	172.137		Cytoplasmic alpha-amylase (EC 3.2.1.1)
RNA-Seq			205211	205050	67.3715	162	165.319	18.3583	66.5489		FIG00643843: hypothetical protein
RNA-Seq			192779	192432	66.9268	348	165.295	81.1881	144.216		Succinate dehydrogenase hydrophobic membrane anchor protein
RNA-Seq			7592	6261	66.9814	1332	165.163	136.478	169.691		L-threonine transporter, anaerobically inducible
RNA-Seq			125430	124411	66.6362	1020	164.999	129.75	164.375		D-erythrose-4-phosphate dehydrogenase (EC 1.2.1.72)
RNA-Seq			169695	170576	66.6481	882	164.62	124.762	162.275	htpX	Probable protease HtpX (EC 3.4.24.-)
RNA-Seq			226131	224491	66.5545	1641	164.347	140.23	172.172		Phosphoglucomutase (EC 5.4.2.2)
RNA-Seq + MALDI-TOF/MS	Membrane		40149	40646	66.2076	498	163.609	100.777	147.06	ubiC	Chorismate--pyruvate lyase (EC 4.1.3.40)
RNA-Seq			60339	59530	66.0047	810	163.435	121.165	163.848		uncharacterized conserved protein, containing metal-binding domain
RNA-Seq			78565	79551	66.0822	987	163.075	127.309	163.467		Arabinose 5-phosphate isomerase (EC 5.3.1.13)
RNA-Seq			47021	46701	65.5369	321	162.989	72.9615	129.709	cyaY	Frataxin homolog CyaY, facilitates iron supply for heme A synthesis or Fe-S cluster assembly
RNA-Seq			150934	150467	65.9034	468	162.687	96.9108	146.161		Shikimate kinase III (EC 2.7.1.71)
RNA-Seq			15845	16042	65.4128	198	162.66	33.796	82.6125		hypothetical protein
RNA-Seq			308347	308757	65.8077	411	162.589	131.753	193.424		1,4-dihydroxy-2-naphthoyl-CoA hydrolase (EC 3.1.2.28) in menaquinone biosynthesis
RNA-Seq			264664	266076	65.7768	1413	162.527	135.495	168.645		D-serine/D-alanine/glycine transporter
RNA-Seq			19503	19721	66.0672	219	162.497	42.4379	98.456		ATP synthase protein I
RNA-Seq			66027	65665	65.7809	363	162.494	81.9297	135.184		Protein containing PTS-regulatory domain
RNA-Seq + MALDI-TOF/MS	Membrane, Periplasm, Whole-cell		20893	21363	65.5016	471	162.33	97.0828	146.808	atpD	ATP synthase F0 sector subunit b (EC 3.6.3.14)
RNA-Seq + MALDI-TOF/MS	Periplasm		188731	188862	66.0646	132	162.29	5.63267	47.8777	sgrT	Sugar-phosphate stress protein SgrT (embedded in SgrS)
RNA-Seq			30226	30843	65.6148	618	162.183	109.482	163.019		Anaerobic dimethyl sulfoxide reductase chain B (EC 1.8.99.-)
RNA-Seq			351582	352238	65.6207	657	162.172	112.602	161.83		Pyridoxamine 5'-phosphate oxidase (EC 1.4.3.5)
RNA-Seq			57348	57208	65.6614	141	161.79	10.5463	55.3679		LSU ribosomal protein L34p
RNA-Seq			11322	9979	65.3758	1344	161.337	133.6	165.686		FIG065221: Holliday junction DNA helicase
RNA-Seq			40672	41712	65.0383	1041	160.713	126.776	160.702		Oxidoreductase, aldo/keto reductase family
RNA-Seq			100807	100496	64.9126	312	160.536	69.1085	134.642		RNA-binding domain protein
RNA-Seq			43111	43761	64.8391	651	160.419	138.343	183.231	alkB	Alkylated DNA repair protein AlkB
RNA-Seq			37509	35263	64.8993	2247	160.295	141.787	174.049		FIG001592: Phosphocarrier protein kinase/phosphorylase, nitrogen regulation associated
RNA-Seq			116694	115999	64.8359	696	160.136	115.373	158.103	lrgB	LrgA-associated membrane protein LrgB
RNA-Seq			229289	228642	64.9787	648	159.897	110.15	157.193	ycbL	Hypothetical metal-binding enzyme, YcbL homolog
RNA-Seq			13011	12730	65.0631	282	159.753	61.9594	117.327	ppiC	Peptidyl-prolyl cis-trans isomerase PpiC (EC 5.2.1.8)
RNA-Seq + MALDI-TOF/MS	Cytoplasm, Membrane		26032	22004	64.6213	4029	159.685	147.724	167.286	rpoB	DNA-directed RNA polymerase beta subunit (EC 2.7.7.6)
RNA-Seq			31542	30817	64.449	726	159.545	114.19	157.715		Uridine monophosphate kinase (EC 2.7.4.22)
RNA-Seq + MALDI-TOF/MS	Whole-cell		25635	23116	64.2454	2520	158.774	142.064	168.028	acnB	Aconitate hydratase 2 (EC 4.2.1.3) @ 2-methylisocitrate dehydratase (EC 4.2.1.99)
RNA-Seq			156473	157567	64.1407	1095	158.62	126.295	160.585		D-alanine--D-alanine ligase A (EC 6.3.2.4)
RNA-Seq			138859	138074	64.1595	786	158.529	119.189	160.338	znuB	Zinc ABC transporter, inner membrane permease protein ZnuB
RNA-Seq			9209	8976	64.3115	234	158.467	46.0723	108.032		FIG00640186: hypothetical protein
RNA-Seq			109771	108650	63.926	1122	158.041	129.22	163.679	hypD	[NiFe] hydrogenase metallocenter assembly protein HypD
RNA-Seq + MALDI-TOF/MS			149030	148410	64.1274	621	158.029	107.157	157.443	acrS	Mlr7403 protein
RNA-Seq			132617	133357	64.1722	741	158.023	113.885	157.532	yebC	FIG000859: hypothetical protein YebC
RNA-Seq			40057	41058	63.7577	1002	157.613	123.177	161.02		Low-specificity L-threonine aldolase (EC 4.1.2.5)
RNA-Seq			166489	167463	63.9898	975	157.365	122.394	158.997		Porphobilinogen synthase (EC 4.2.1.24)
RNA-Seq			4236	3694	63.4222	543	157.24	100.641	148.566		dTDP-4-dehydrorhamnose 3,5-epimerase (EC 5.1.3.13)
RNA-Seq			26606	27265	63.2873	660	156.888	108.711	155.462	parA	Chromosome (plasmid) partitioning protein ParA
RNA-Seq			68626	69252	63.4866	627	156.831	109.689	151.193		Uncharacterized glutathione S-transferase-like protein
RNA-Seq			160536	160805	63.5724	270	156.805	115.385	201.184		Putative inner membrane protein
RNA-Seq			930	562	63.3304	369	156.479	79.5901	130.971		Mobile element protein
RNA-Seq			113275	112394	63.3772	882	156.036	118.018	158.06		hypothetical protein
RNA-Seq			192504	193484	63.0968	981	155.79	123.919	164.467		Ribosomal large subunit pseudouridine synthase D (EC 4.2.1.70)
RNA-Seq			1400	252	63.0685	1149	155.64	125.213	159.185		Glycosyltransferase (EC 2.4.1.-)
RNA-Seq			185366	184299	63.0317	1068	155.605	139.077	172.133		Putative membrane protein
RNA-Seq			189732	189157	62.8273	576	155.548	101.975	150.381	tetR	Transcriptional regulator, TetR family
RNA-Seq			131657	132151	63.0397	495	155.433	129.882	180.983		Lipoprotein signal peptidase (EC 3.4.23.36)
RNA-Seq			65016	66929	62.8539	1914	155.372	134.99	164.124		PTS system, mannitol-specific IIC component (EC 2.7.1.69) / PTS system, mannitol-specific IIB component (EC 2.7.1.69)
RNA-Seq			239538	240317	62.9238	780	155.339	116.293	156.805		Membrane Protein Functionally coupled to the MukBEF Chromosome Partitioning Mechanism
RNA-Seq			47782	46445	62.7213	1338	155.289	131.143	162.817		NADH-ubiquinone oxidoreductase chain F (EC 1.6.5.3)
RNA-Seq			327853	329109	63.0357	1257	155.234	126.876	160.592		Possible enzyme
RNA-Seq			11766	12131	63.0544	366	155.228	79.2267	135.092		Mobile element protein
RNA-Seq			753	181	62.9923	573	154.9	101.211	150.519		D-glycero-D-manno-heptose 1,7-bisphosphate phosphatase (EC 3.1.1.-)
RNA-Seq			13001	14260	62.7215	1260	154.816	126.574	160.209		5-methylthioribose kinase (EC 2.7.1.100)
RNA-Seq			83589	85133	62.5638	1545	154.633	130.415	162.658		2,3-bisphosphoglycerate-independent phosphoglycerate mutase (EC 5.4.2.1)
RNA-Seq			19207	18230	62.6175	978	154.564	120.118	156.229		regulator of length of O-antigen component of lipopolysaccharide chains
RNA-Seq + MALDI-TOF/MS	Membrane		227402	228592	62.3855	1191	154.01	124.543	158.878	aspC	Aspartate aminotransferase (EC 2.6.1.1)
RNA-Seq			50711	50148	62.5043	564	153.789	99.5305	148.307		Para-aminobenzoate synthase, amidotransferase component (EC 2.6.1.85)
RNA-Seq			106314	104491	62.3658	1824	153.736	132.887	163.255	typA	GTP-binding protein TypA/BipA
RNA-Seq			27893	28447	62.1391	555	153.538	99.135	146.023		RNA:NAD 2'-phosphotransferase
RNA-Seq			110043	109771	61.9945	273	153.266	58.555	110.301	hypC	[NiFe] hydrogenase metallocenter assembly protein HypC
RNA-Seq			27359	27661	62.0475	303	153.071	63.7997	115.33		hypothetical protein
RNA-Seq + MALDI-TOF/MS	Periplasm		68388	67177	61.9783	1212	153.069	124.225	158.272	dacC	D-alanyl-D-alanine carboxypeptidase (EC 3.4.16.4)
RNA-Seq			109530	110168	61.9532	639	153.016	104.72	154.171		Oxidoreductase (putative)
RNA-Seq			202986	203303	61.7854	318	152.872	67.8046	122.75	sugE	Quaternary ammonium compound-resistance protein SugE
RNA-Seq			120673	120080	61.6718	594	152.619	101.388	150.205	argO	Arginine exporter protein ArgO
RNA-Seq			48919	47960	61.8074	960	152.502	120.046	157.996	yidZ	Putative LysR-family transcriptional regulator YidZ
RNA-Seq + MALDI-TOF/MS	Cytoplasm, Membrane		26582	27952	61.7085	1371	152.32	126.088	160.796	glmU	N-acetylglucosamine-1-phosphate uridyltransferase (EC 2.7.7.23)
RNA-Seq + MALDI-TOF/MS	Cytoplasm, Membrane, Whole-cell		82040	81009	61.5553	1032	152.277	119.596	156.339	fabF	3-oxoacyl-[acyl-carrier-protein] synthase, KASII (EC 2.3.1.41)
RNA-Seq			127911	128798	61.6671	888	152.27	115.546	154.061		Riboflavin kinase (EC 2.7.1.26) / FMN adenylyltransferase (EC 2.7.7.2)
RNA-Seq			296284	296406	61.1755	123	151.869	3.02241	42.3137		hypothetical protein
RNA-Seq			64743	64516	61.389	228	151.366	40.7627	92.939		FIG002927: hypothetical protein
RNA-Seq			4007	7831	61.1699	3825	150.958	139.081	159.491		DNA-binding protein
RNA-Seq			118420	120528	61.0561	2109	150.922	132.556	161.288		GTP pyrophosphokinase (EC 2.7.6.5), (p)ppGpp synthetase II
RNA-Seq + MALDI-TOF/MS	Cytoplasm, Membrane, Whole-cell		234825	233956	61.1797	870	150.921	113.663	151.266	dkgA	2,5-diketo-D-gluconic acid reductase (EC 1.1.1.-)
RNA-Seq			84245	85129	61.1232	885	150.876	114.257	152.063		33 kDa chaperonin (Heat shock protein 33) (HSP33)
RNA-Seq			124178	122907	61.2381	1272	150.855	123.334	156.067		D-amino acid dehydrogenase small subunit (EC 1.4.99.1)
RNA-Seq + MALDI-TOF/MS	Cytoplasm, Membrane, Whole-cell		87037	85817	61.0466	1221	150.75	122.396	155.888	fabF	3-oxoacyl-[acyl-carrier-protein] synthase, KASI (EC 2.3.1.41)
RNA-Seq			205020	204229	60.905	792	150.729	131.744	170.289		Endonuclease VIII
RNA-Seq			161308	161934	61.0106	627	150.651	101.981	148.821	yhnN	probable enzyme yhhN
RNA-Seq			1410	1538	60.5631	129	150.541	5.76366	46.1093		FIG00643296: hypothetical protein
RNA-Seq			28592	29557	60.8599	966	150.48	116.222	150.858		2-keto-3-deoxygluconate permease (KDG permease)
RNA-Seq			252656	251877	60.6946	780	150.064	130.133	169.408	cho	Excinuclease cho (excinuclease ABC alternative C subunit)
RNA-Seq			244695	242749	60.7264	1947	150.049	130.602	160.77		PTS system, N-acetylglucosamine-specific IIA component (EC 2.7.1.69)
RNA-Seq			121189	120563	60.8215	627	149.878	101.388	147.635	dsbA	Periplasmic thiol:disulfide interchange protein DsbA
RNA-Seq			89128	89889	60.4406	762	149.621	111.234	156.606		5-nucleotidase SurE (EC 3.1.3.5) @ Exopolyphosphatase (EC 3.6.1.11)
RNA-Seq			35753	34758	60.5414	996	149.543	116.454	151.166		Integrase
RNA-Seq			35600	35214	60.3358	387	149.46	79.7307	130.643	tusD	tRNA 5-methylaminomethyl-2-thiouridine synthase TusD
RNA-Seq			748	1290	60.4716	543	148.817	95.1641	137.611		FIG00643553: hypothetical protein
RNA-Seq			9217	8555	60.3428	663	148.79	102.611	145.226	ygjA	DedA family inner membrane protein YqjA
RNA-Seq			8376	9464	60.0586	1089	148.593	118.115	149.863		Phosphoserine aminotransferase (EC 2.6.1.52)
RNA-Seq			68105	66801	59.9813	1305	148.485	121.925	154.4		NADH dehydrogenase (EC 1.6.99.3)
RNA-Seq			15657	18308	60.0588	2652	148.335	133.03	157.281		Phosphoenolpyruvate carboxylase (EC 4.1.1.31)
RNA-Seq			247045	248265	60.0831	1221	148.33	120.265	153.148	nagC	N-acetylglucosamine-6P-responsive transcriptional repressor NagC, ROK family
RNA-Seq			87710	88519	59.9573	810	148.323	112.445	153.292		transport; Transport of small molecules: Cations
RNA-Seq			52078	52446	59.9048	369	148.156	74.5527	122.911		Dihydroneopterin aldolase (EC 4.1.2.25)
RNA-Seq			222489	219877	60.0479	2613	148.118	132.74	156.926		Membrane alanine aminopeptidase N (EC 3.4.11.2)
RNA-Seq			3003	2479	59.9718	525	148.038	92.762	140.913		Mobile element protein
RNA-Seq			30312	31304	59.6825	993	147.878	117.554	154.243	virK	Virulence factor VirK
RNA-Seq			133083	134060	59.8105	978	147.864	114.416	148.626		Psp operon transcriptional activator
RNA-Seq			186756	185539	59.8849	1218	147.705	119.646	152.609		Dihydrolipoamide succinyltransferase component (E2) of 2-oxoglutarate dehydrogenase complex (EC 2.3.1.61)
RNA-Seq + MALDI-TOF/MS	Whole-cell		29413	28868	59.5385	546	147.701	94.6412	136.855	nusG	Transcription antitermination protein NusG
RNA-Seq			271123	271239	57.4439	117	147.616	3.1774	38.1288		FIG00639187: hypothetical protein
RNA-Seq			64764	64880	57.1792	117	147.616	3.1774	38.1288		hypothetical protein
RNA-Seq			27771	30215	59.6504	2445	147.299	131.065	161.018		Anaerobic dimethyl sulfoxide reductase chain A (EC 1.8.99.-)
RNA-Seq + MALDI-TOF/MS			199	1254	59.5675	1056	147.037	115.822	151.378	mphA	FIG01047974: hypothetical protein
RNA-Seq			207205	208521	59.4673	1317	146.964	123.636	154.969		UDP-N-acetylmuramoylalanine--D-glutamate ligase (EC 6.3.2.9)
RNA-Seq			25802	24822	59.464	981	146.887	113.687	147.793		hypothetical protein
RNA-Seq			142296	141850	59.4831	447	146.873	119.72	174.026		FIG00640910: hypothetical protein
RNA-Seq			117089	116691	59.4342	399	146.795	117.436	176.154	lrgA	Antiholin-like protein LrgA
RNA-Seq + MALDI-TOF/MS	Membrane, Whole-cell		19730	20545	59.3663	816	146.44	108.429	150.343	atpA	ATP synthase F0 sector subunit a (EC 3.6.3.14)
RNA-Seq + MALDI-TOF/MS	Whole-cell		228732	229283	59.1364	552	146.435	96.3064	141.429	amiC	N-acetylmuramoyl-L-alanine amidase (EC 3.5.1.28) AmpD
RNA-Seq			188358	186820	59.1762	1539	146.227	123.194	153.147		Transcriptional activator of cad operon
RNA-Seq			27862	27005	58.8645	858	146.156	109.62	147.316		Phosphatidate cytidylyltransferase (EC 2.7.7.41)
RNA-Seq			98616	99596	59.003	981	145.997	112.929	146.656		Folate-dependent protein for Fe/S cluster synthesis/repair in oxidative stress
RNA-Seq			32969	30372	59.1768	2598	145.992	130.644	154.398		putative cytoplasmic protein
RNA-Seq			419942	419256	58.6849	687	145.626	101.732	144.482	gntR	Transcriptional regulator, GntR family
RNA-Seq			203805	204323	58.8673	519	145.437	90.9692	136.096	fabA	3-hydroxyacyl-[acyl-carrier-protein] dehydratase, FabA form (EC 4.2.1.59)
RNA-Seq			33851	34426	58.685	576	145.178	94.8753	140.054		21 kDa hemolysin precursor
RNA-Seq			78214	77054	58.5671	1161	144.646	116.234	147.294		Similarity with glutathionylspermidine synthase (EC 6.3.1.8), group 1
RNA-Seq			133588	133836	57.5544	249	144.402	46.2829	100.031	hybG	[NiFe] hydrogenase metallocenter assembly protein HybG
RNA-Seq			226129	227217	58.3283	1089	144.257	114.36	149.522		Outer membrane protein F precursor
RNA-Seq			99105	98089	58.499	1017	144.231	112.587	146.217	waaW	UDP-galactose:(galactosyl) LPS alpha1,2-galactosyltransferase WaaW (EC 2.4.1.-)
RNA-Seq			103448	102666	58.2051	783	144.106	104.927	144.809	nanR	Transcriptional regulator NanR
RNA-Seq			27697	27948	58.1194	252	144.042	47.2071	107.691		FIG01069805: hypothetical protein
RNA-Seq			179097	179303	57.6594	207	143.935	32.3266	79.0206		hypothetical protein
RNA-Seq			2948	5797	58.2288	2850	143.798	129.658	153.398		ORF182
RNA-Seq + MALDI-TOF/MS	Periplasm		11402	12121	58.2311	720	143.731	102.233	146.637	yggN	FIG004016: Uncharacterized protein YggN
RNA-Seq			41040	40489	58.0644	552	143.689	119.893	167.485	kefG	Glutathione-regulated potassium-efflux system ancillary protein KefG
RNA-Seq			87107	86379	58.0611	729	143.426	104.54	145.847		Monofunctional biosynthetic peptidoglycan transglycosylase (EC 2.4.2.-)
RNA-Seq			130563	132266	58.0755	1704	143.387	125.228	152.062		Uptake hydrogenase large subunit (EC 1.12.99.6)
RNA-Seq			50193	49975	57.9787	219	143.379	90.8069	195.952		FIG074102: hypothetical protein
RNA-Seq			158632	157784	57.8332	849	143.269	106.842	149.316		Bis(5'-nucleosyl)-tetraphosphatase, symmetrical (EC 3.6.1.41)
RNA-Seq			134997	135692	57.9849	696	143.244	100.417	142.613	minC	Septum site-determining protein MinC
RNA-Seq			49256	50152	57.5707	897	142.527	110.242	149.2	xerC	Tyrosine recombinase XerC
RNA-Seq			86049	86339	58.0069	291	142.508	56.2106	108.589		Acetolactate synthase small subunit (EC 2.2.1.6)
RNA-Seq			174333	174623	57.4444	291	142.508	101.791	180.679	yfjF	UPF0125 protein yfjF
RNA-Seq			12574	13152	57.5261	579	142.457	93.0996	136.76		Phosphoheptose isomerase 1 (EC 5.3.1.-)
RNA-Seq			204865	204485	57.4865	381	142.202	74.1561	124.894		Holo-[acyl-carrier protein] synthase (EC 2.7.8.7)
RNA-Seq			133364	133071	57.0846	294	142.192	56.9015	104.952	ycgL	Protein YcgL
RNA-Seq + MALDI-TOF/MS	Whole-cell		216197	216784	57.4859	588	142.079	93.5713	137.828	betI	HTH-type transcriptional regulator BetI
RNA-Seq + MALDI-TOF/MS	Cytoplasm		52179	51607	57.2502	573	141.847	92.1281	134.948	ppiA	Peptidyl-prolyl cis-trans isomerase PpiA precursor (EC 5.2.1.8)
RNA-Seq			229914	229195	57.2697	720	141.789	100.684	144.056	ykgE	Predicted L-lactate dehydrogenase, Fe-S oxidoreductase subunit YkgE
RNA-Seq			132266	132760	57.3486	495	141.593	86.3676	135.184		Hydrogenase maturation protease (EC 3.4.24.-)
RNA-Seq			171223	171498	57.3164	276	141.392	52.5308	101.021	frmR	FrmR: Negative transcriptional regulator of formaldehyde detoxification operon
RNA-Seq			83239	85131	57.2764	1893	141.281	122.151	150.038		Topoisomerase IV subunit B (EC 5.99.1.-)
RNA-Seq			3471	2755	57.2169	717	141.232	100.068	143.103		hypothetical protein
RNA-Seq			81199	78377	57.025	2823	140.943	126.948	150.125		Excinuclease ABC subunit A
RNA-Seq + MALDI-TOF/MS	Whole-cell		17382	18347	57.123	966	140.509	108.14	140.082	trxB	Thioredoxin reductase (EC 1.8.1.9)
RNA-Seq			16979	17338	56.5091	360	140.478	69.188	120.821		FIG00641173: hypothetical protein
RNA-Seq			205379	204816	56.9436	564	140.455	93.5982	138.42		Paraquat-inducible protein B
RNA-Seq			122473	123378	56.7946	906	140.351	106.685	143.614	nhaR	Transcriptional activator NhaR
RNA-Seq + MALDI-TOF/MS	Periplasm		94487	96127	56.6641	1641	139.981	127.052	152.91	ubiB	Ubiquinone biosynthesis monooxygenase UbiB
RNA-Seq			122101	122688	56.7419	588	139.557	91.6746	134.667		Putative membrane protein
RNA-Seq			81355	81777	56.1864	423	139.466	77.3394	125.676		FIG074102: hypothetical protein
RNA-Seq			87428	85938	56.3063	1491	139.285	116.439	148.353	tctA	Tricarboxylate transport membrane protein TctA
RNA-Seq			2869	1955	56.4525	915	139.192	106.042	142.608	rep	Rep protein
RNA-Seq			241746	242735	56.3673	990	139.156	107.772	139.69		Aldo-keto reductase
RNA-Seq + MALDI-TOF/MS			58115	58837	56.2718	723	139.12	119.154	159.086	baeR	Response regulator BaeR
RNA-Seq			171620	171216	56.3995	405	139.1	75.2692	123.001		4-hydroxybenzoyl-CoA thioesterase family active site
RNA-Seq			112568	111195	56.1722	1374	138.63	117.155	149.352		Coproporphyrinogen III oxidase, oxygen-independent (EC 1.3.99.22)
RNA-Seq			61830	61135	55.8802	696	138.515	96.678	143.682	chaC	Cation transport protein chaC
RNA-Seq			56380	57414	56.1553	1035	138.385	108.115	140.441	lacI	Transcriptional regulator, LacI family
RNA-Seq			4033	4815	56.1021	783	138.272	100.654	145.284	deoR	Deoxyribose operon repressor, DeoR family
RNA-Seq			434486	435904	55.9294	1419	138.11	114.487	145.401		FIG00638480: hypothetical protein
RNA-Seq			56149	55673	55.8338	477	138.063	81.8331	127.036		putative sensory transduction regulator
RNA-Seq			206712	205780	55.6851	933	137.898	107.582	145.834		Allophanate hydrolase 2 subunit 2 (EC 3.5.1.54)
RNA-Seq			46392	43666	55.6839	2727	137.832	127.462	148.202		NADH-ubiquinone oxidoreductase chain G (EC 1.6.5.3)
RNA-Seq			149613	148276	55.834	1338	137.827	113.361	143.09		Arginine/agmatine antiporter
RNA-Seq			83825	84226	55.4861	402	137.825	73.9813	122.069		Ribosome-associated heat shock protein implicated in the recycling of the 50S subunit (S4 paralog)
RNA-Seq			23070	22507	55.7391	564	137.788	114.675	160.012	yqgE	UPF0301 protein YqgE
RNA-Seq			113998	114588	55.7636	591	137.782	116.071	159.493	yajL	DJ-1/YajL/PfpI superfamily, includes chaperone protein YajL (former ThiJ), parkinsonism-associated protein DJ-1, peptidases PfpI, Hsp31
RNA-Seq			132263	131802	55.74	462	137.557	80.4667	122.309	ycgN	YcgN (Fragment)
RNA-Seq			41840	42826	55.5674	987	137.443	106.216	140.491		D-cysteine desulfhydrase (EC 4.4.1.15)
RNA-Seq			290037	289477	55.5618	561	136.993	88.1347	134.521	pagP	Lipid A acylation protein PagP, palmitoyltransferase
RNA-Seq			160826	159837	55.419	990	136.954	108.523	141.192		4-hydroxythreonine-4-phosphate dehydrogenase (EC 1.1.1.262)
RNA-Seq			319413	317902	55.4818	1512	136.872	114.576	146.047	pepA	Cytosol aminopeptidase PepA (EC 3.4.11.1)
RNA-Seq			78895	78329	55.5064	567	136.806	88.5134	129.164	spr	Lipoprotein spr precursor
RNA-Seq			68115	67111	55.3978	1005	136.727	108.753	142.414		Tryptophanyl-tRNA synthetase (EC 6.1.1.2)
RNA-Seq			6517	6035	55.6293	483	136.709	81.5862	126.997	yqjF	Inner membrane protein YqjF
RNA-Seq			43669	42692	55.2249	978	136.696	108.334	144.825		NADH-ubiquinone oxidoreductase chain H (EC 1.6.5.3)
RNA-Seq			383026	384429	55.2381	1404	136.506	115.446	144.837		Fumarate hydratase class II (EC 4.2.1.2)
RNA-Seq			49924	49256	55.2987	669	136.426	93.9115	136.7	tehA	Uncharacterized membrane lipoprotein clustered with tellurite resistance proteins TehA/TehB
RNA-Seq			93740	92799	55.2528	942	136.339	104.186	140.888	yiiD	GNAT family acetyltransferase YiiD potentially involved in tRNA processing
RNA-Seq			97624	99324	55.2664	1701	136.254	116.051	144.463		Nitrate/nitrite sensor protein (EC 2.7.3.-)
RNA-Seq			124059	122956	54.8437	1104	136.179	108.092	140.419		Diaminohydroxyphosphoribosylaminopyrimidine deaminase (EC 3.5.4.26)
RNA-Seq			81991	80972	54.8784	1020	136.082	108.247	143.6		Glycerol-3-phosphate dehydrogenase [NAD(P)+] (EC 1.1.1.94)
RNA-Seq			107646	106870	54.9339	777	136.053	98.5608	141.143	yaaA	UPF0246 protein YaaA
RNA-Seq			166398	165739	55.1114	660	135.922	92.939	134.621		Ribosomal large subunit pseudouridine synthase A (EC 4.2.1.70)
RNA-Seq			150322	149048	55.0038	1275	135.64	110.506	140.538		Histidyl-tRNA synthetase (EC 6.1.1.21)
RNA-Seq			8267	11950	54.8034	3684	135.435	124.221	144.404		5-methyltetrahydrofolate--homocysteine methyltransferase (EC 2.1.1.13)
RNA-Seq			36347	36216	54.6415	132	135.242	5.63267	45.0614		hypothetical protein
RNA-Seq + MALDI-TOF/MS	Membrane		115436	117145	54.6824	1710	135.232	115.223	143.485	hycE	Formate hydrogenlyase subunit 5
RNA-Seq			14004	12280	54.65	1725	135.125	115.298	143.53		Citrate:6-N-acetyl-6-N-hydroxy-L-lysine ligase, alpha subunit (EC 6.3.2.27)
RNA-Seq			30257	31297	54.6093	1041	134.966	105.706	136.775	pstS	Phosphate ABC transporter, periplasmic phosphate-binding protein PstS (TC 3.A.1.7.1)
RNA-Seq			147232	146090	54.7837	1143	134.954	107.656	140.506		Crotonobetainyl-CoA dehydrogenase (EC 1.3.99.-)
RNA-Seq			42790	42050	54.5092	741	134.913	98.834	140.976		Uroporphyrinogen-III synthase (EC 4.2.1.75)
RNA-Seq			7176	7051	54.6743	126	134.829	2.95045	41.3062		FIG00641647: hypothetical protein
RNA-Seq			132313	133680	54.2696	1368	134.444	110.875	139.952		Exodeoxyribonuclease VII large subunit (EC 3.1.11.6)
RNA-Seq			69554	68298	54.2866	1257	134.157	109.131	138.41		Glutamyl-tRNA reductase (EC 1.2.1.70)
RNA-Seq			8518	8336	54.2922	183	134.136	22.346	69.0695	traY	IncF plasmid conjugative transfer regulator TraY
RNA-Seq			63378	62773	54.117	606	134.099	91.4054	134.961	recR	Recombination protein RecR
RNA-Seq			348564	348328	54.0415	237	134.067	39.2148	90.9783		FIG00638170: hypothetical protein
RNA-Seq + MALDI-TOF/MS	Whole-cell		324674	323655	54.2305	1020	133.955	104.238	134.853	adhP	Alcohol dehydrogenase (EC 1.1.1.1)
RNA-Seq			45301	43412	54.0318	1890	133.851	115.461	141.621	cshA	DEAD-box ATP-dependent RNA helicase CshA (EC 3.6.4.13)
RNA-Seq			103140	103496	54.0432	357	133.67	64.5627	113.505		FIG138056: a glutathione-dependent thiol reductase
RNA-Seq			4652	4293	54.0392	360	133.541	66.09	118.755		Putative inner membrane protein
RNA-Seq			29313	28159	54.0698	1155	133.35	106.538	139.046		S-adenosylmethionine synthetase (EC 2.5.1.6)
RNA-Seq			3105	2539	54.0747	567	133.276	85.8908	130.475		FIG053235: Diacylglucosamine hydrolase like
RNA-Seq			132753	133241	53.9639	489	133.236	82.1057	129.24	hybE	Hydrogenase-2 operon protein hybE
RNA-Seq			88098	89147	53.8119	1050	133.211	106.57	142.684		tRNA pseudouridine 13 synthase (EC 4.2.1.-)
RNA-Seq + MALDI-TOF/MS	Cytoplasm, Membrane, Whole-cell		60608	59964	53.7465	645	132.559	89.9131	133.717	adk	Adenylate kinase (EC 2.7.4.3)
RNA-Seq + MALDI-TOF/MS	Cytoplasm, Membrane, Whole-cell		272206	274788	53.6219	2583	132.552	118.162	144.644	leuS	Leucyl-tRNA synthetase (EC 6.1.1.4)
RNA-Seq			229184	227757	53.3656	1428	132.501	119.164	145.838	ykgF	Predicted L-lactate dehydrogenase, Iron-sulfur cluster-binding subunit YkgF
RNA-Seq			13861	11720	53.6165	2142	132.411	115.935	142.663		Lysine decarboxylase 2, constitutive (EC 4.1.1.18)
RNA-Seq			148399	147221	53.4536	1179	132.411	106.261	138.739	yfgL	Outer membrane protein YfgL, lipoprotein component of the protein assembly complex
RNA-Seq			70094	69069	53.3745	1026	132.198	102.903	133.339		Beta N-acetyl-glucosaminidase (EC 3.2.1.52)
RNA-Seq			393254	394642	53.447	1389	132.173	109.198	137.836		NAD(P) transhydrogenase subunit beta (EC 1.6.1.2)
RNA-Seq			163711	162992	53.3322	720	132.078	112.654	151.501		Ribosyl nicotinamide transporter, PnuC-like
RNA-Seq			202417	201782	53.4889	636	131.959	88.8474	132.687		Hypothetical protein, similar to phosphoserine phosphatase
RNA-Seq			157640	156582	53.4932	1059	131.898	105.664	140.418	ftsX	Cell division protein FtsX
RNA-Seq			123307	124746	53.4363	1440	131.847	109.462	138.634		Exopolyphosphatase (EC 3.6.1.11)
RNA-Seq			20979	20191	53.314	789	131.78	113.863	149.698		Acyl-[acyl-carrier-protein]--UDP-N-acetylglucosamine O-acyltransferase (EC 2.3.1.129)
RNA-Seq + MALDI-TOF/MS	Whole-cell		192432	190666	53.2935	1767	131.624	115.082	141.591	sdhA	Succinate dehydrogenase flavoprotein subunit (EC 1.3.99.1)
RNA-Seq			92036	93082	53.3891	1047	131.592	102.97	133.506		ADP-heptose--lipooligosaccharide heptosyltransferase II (EC 2.4.1.-)
RNA-Seq			132916	132248	53.0204	669	131.452	90.5774	134.477		Phage shock protein A
RNA-Seq			111770	112342	53.3254	573	131.404	87.5865	128.46	gcvR	Glycine cleavage system transcriptional antiactivator GcvR
RNA-Seq			391187	390243	53.2248	945	131.176	100.315	134.934	ydgH	Protein ydgH precursor
RNA-Seq + MALDI-TOF/MS	Whole-cell		14918	13959	53.1249	960	131.042	100.684	135.536	accA	Acetyl-coenzyme A carboxyl transferase alpha chain (EC 6.4.1.2)
RNA-Seq			59832	58870	52.9647	963	131.016	115.549	146.938		Ferrochelatase, protoheme ferro-lyase (EC 4.99.1.1)
RNA-Seq			224826	223429	53.0668	1398	130.926	108.229	136.683		Cytochrome c551 peroxidase (EC 1.11.1.5)
RNA-Seq			50769	49954	53.0816	816	130.909	96.1281	138.497		Putative arylsulfatase regulatory protein
RNA-Seq			160983	160264	52.9027	720	130.783	95.0044	134.762	dcuR	Fumarate respiration transcriptional regulator DcuR
RNA-Seq			21585	21391	52.8394	195	130.672	24.7837	80.0706		FIG00638239: hypothetical protein
RNA-Seq			30018	28822	52.7752	1197	130.497	104.974	134.789		1-deoxy-D-xylulose 5-phosphate reductoisomerase (EC 1.1.1.267)
RNA-Seq			182333	182581	52.9879	249	130.314	40.3109	92.5658		SSU ribosomal protein S16p
RNA-Seq			48931	49173	52.2161	243	130.255	38.2465	87.2021		Phage shock protein G
RNA-Seq			74117	73848	52.8519	270	130.178	45.4369	96.3812	yrbA	YrbA protein
RNA-Seq			97046	96150	52.7386	897	130.155	98.2232	135.938	xerD	Tyrosine recombinase XerD
RNA-Seq			1824	2900	52.5838	1077	130.147	102.173	132.893		Glycerophosphoryl diester phosphodiesterase, periplasmic (EC 3.1.4.46)
RNA-Seq			37732	36275	52.5166	1458	130.039	108.11	136.923		NADH-ubiquinone oxidoreductase chain N (EC 1.6.5.3)
RNA-Seq			228818	229369	52.6028	552	129.961	82.837	125.266	ydjA	FIG002003: Protein YdjA
RNA-Seq			6252	4873	52.5614	1380	129.823	106.947	136.311		Fe2+ ABC transporter, substrate binding protein
RNA-Seq			13676	15163	52.2964	1488	129.348	107.929	136.66		Altronate dehydratase (EC 4.2.1.7)
RNA-Seq			217452	217997	52.0521	546	129.122	81.7047	123.238		3'-to-5' oligoribonuclease (orn)
RNA-Seq			90183	89635	52.138	549	129.084	83.2896	124.596		Putative transporting ATPase
RNA-Seq			128366	127833	52.113	534	128.326	80.0599	130.184		COG2110, Macro domain, possibly ADP-ribose binding module
RNA-Seq			14722	15084	51.8352	363	128.285	62.4714	110.605	yfoO	Pyrimidine deoxynucleoside triphosphate (dYTP) pyrophosphohydrolase YfoO
RNA-Seq + MALDI-TOF/MS			137450	140080	51.7436	2631	128.048	114.31	139.744	alaS	Alanyl-tRNA synthetase (EC 6.1.1.7)
RNA-Seq			77006	75456	51.914	1551	128.046	109.537	138.779		FIG00638118: hypothetical protein
RNA-Seq			120034	121770	51.7448	1737	128.031	109.151	135.69		Cell volume regulation protein A
RNA-Seq			62767	61892	51.6967	876	127.789	98.0316	141.318	cysW	Sulfate transport system permease protein CysW
RNA-Seq + MALDI-TOF/MS			29085	27139	51.6108	1947	127.758	112.844	137.666	macB	Macrolide export ATP-binding/permease protein MacB (EC 3.6.3.-)
RNA-Seq			78722	80434	51.6005	1713	127.62	115.759	139.243		Sulfite reductase [NADPH] hemoprotein beta-component (EC 1.8.1.2)
RNA-Seq			41267	39432	51.6124	1836	127.57	109.34	136.473		NADH-ubiquinone oxidoreductase chain L (EC 1.6.5.3)
RNA-Seq			196235	197077	51.6054	843	127.439	94.3723	136.707		Protein involved in catabolism of external DNA
RNA-Seq			54668	53487	51.5029	1182	127.364	102.217	133.04		3-ketoacyl-CoA thiolase (EC 2.3.1.16) @ Acetyl-CoA acetyltransferase (EC 2.3.1.9)
RNA-Seq			148734	147607	51.4847	1128	127.174	100.849	131.169		Ferrous iron transport periplasmic protein EfeO, contains peptidase-M75 domain
RNA-Seq			301590	302396	51.2345	807	127.068	92.5936	134.514		Ribonuclease I precursor (EC 3.1.27.6)
RNA-Seq			47639	48919	51.6017	1281	127.063	103.314	130.884		Glutamate-1-semialdehyde aminotransferase (EC 5.4.3.8)
RNA-Seq			32902	31841	51.644	1062	127.003	99.415	128.819		FIG00638561: hypothetical protein
RNA-Seq			86066	86389	51.5522	324	126.975	56.2224	112.445		Putative cytochrome oxidase subunit
RNA-Seq			114179	113853	51.2208	327	126.944	55.7066	106.866	glpE	Thiosulfate sulfurtransferase GlpE (EC 2.8.1.1)
RNA-Seq			8693	8103	51.0024	591	126.926	83.0318	126.435		FIG01200173: hypothetical protein
RNA-Seq			138525	139517	51.448	993	126.816	111.457	142.174	sapD	Peptide transport system ATP-binding protein SapD
RNA-Seq			6904	8331	51.4243	1428	126.703	104.914	133.811		Exodeoxyribonuclease I (EC 3.1.11.1)
RNA-Seq			46614	48446	51.337	1833	126.695	115.238	138.373		Excinuclease ABC subunit C
RNA-Seq			159303	159959	51.3444	657	126.538	86.0075	128.445	ren	Ren protein
RNA-Seq			14270	15385	51.3598	1116	126.448	99.9345	129.915		Methylthioribose-1-phosphate isomerase (EC 5.3.1.23)
RNA-Seq			72465	74144	51.1467	1680	126.245	107.101	132.77		Putative sulfate permease
RNA-Seq			5781	6710	50.9682	930	126.1	95.9371	133.113		Branched-chain amino acid aminotransferase (EC 2.6.1.42)
RNA-Seq			14765	14166	51.1412	600	126.048	84.8843	127.017		Phage head maturation protease
RNA-Seq			337659	338609	50.9429	951	126.043	96.1641	134.473		Putative transcriptional regulator of sorbose uptake and utilization genes
RNA-Seq			240868	241719	51.0695	852	125.815	93.3754	135.263		oxidoreductase, aldo/keto reductase family
RNA-Seq + MALDI-TOF/MS	Cytoplasm		212852	211968	51.0488	885	125.73	94.0942	130.22	yeaD	Aldose 1-epimerase family protein YeaD
RNA-Seq			250654	251139	50.7472	486	125.669	74.9632	117.799		Periplasmic protein related to spheroblast formation
RNA-Seq			43368	44066	51.0289	699	125.667	89.3491	129.237		5'-methylthioadenosine nucleosidase (EC 3.2.2.16) / S-adenosylhomocysteine nucleosidase (EC 3.2.2.9)
RNA-Seq			5356	4652	50.8453	705	125.648	107.034	144.263	fabR	Unsaturated fatty acid biosythesis repressor FabR, TetR family
RNA-Seq			244942	245862	50.8827	921	125.646	95.26	131.588		FIG00637900: hypothetical protein
RNA-Seq			21378	21911	50.7039	534	125.453	78.6675	125.311		ATP synthase delta chain (EC 3.6.3.14)
RNA-Seq			4136	3108	50.7907	1029	125.435	109.861	140.588		UDP-N-acetylenolpyruvoylglucosamine reductase (EC 1.1.1.158)
RNA-Seq			1525	1752	50.4561	228	125.418	82.1703	172.99		FIG00640100: hypothetical protein
RNA-Seq + MALDI-TOF/MS	Whole-cell		311704	312792	50.4646	1089	125.338	98.6571	127.674	gldA	Glycerol dehydrogenase (EC 1.1.1.6)
RNA-Seq			8302	7940	50.4641	363	124.864	60.4232	107.533	traA	IncF plasmid conjugative transfer pilin protein TraA
RNA-Seq			81322	81633	50.2423	312	124.861	52.4272	101.28		methylated-DNA--protein-cysteine methyltransferase-related protein
RNA-Seq			177728	176922	50.4405	807	124.819	91.2116	130.829		NAD kinase (EC 2.7.1.23)
RNA-Seq			150202	149672	50.1123	531	124.499	77.7117	122.519	emrR	Transcription repressor of tripartite multidrug resistance system
RNA-Seq			94091	94801	50.3331	711	124.314	86.7954	126.01		FIG00637906: hypothetical protein
RNA-Seq			6126	5371	50.4757	756	124.285	89.0051	131.295		Hydroxyacylglutathione hydrolase (EC 3.1.2.6)
RNA-Seq			21584	22357	50.2527	774	124.275	106.521	142.028	uxu	Uxu operon transcriptional regulator
RNA-Seq			160971	160777	49.4207	195	124.138	22.8773	70.5384		FIG00638822: hypothetical protein
RNA-Seq			35249	34266	50.0957	984	123.742	95.2059	127.697		Evolved beta-D-galactosidase transcriptional repressor
RNA-Seq			145621	144752	50.2296	870	123.714	92.2981	133.747	hexR	Phosphogluconate repressor HexR, RpiR family
RNA-Seq			130095	129322	50.1009	774	123.683	105.929	141.437	deoR	Transcriptional regulator of glmS gene, DeoR family
RNA-Seq			55088	55687	50.0644	600	123.593	81.1668	123.299	yfbR	Nucleotidase YfbR, HD superfamily
RNA-Seq			77697	78248	50.1089	552	123.554	78.1227	127.96		Maltose O-acetyltransferase (EC 2.3.1.79)
RNA-Seq			38823	39368	50.0856	546	123.549	78.3003	125.961	syd	Syd protein
RNA-Seq			135237	136010	49.717	774	123.091	88.3761	125.36		4-hydroxy-tetrahydrodipicolinate reductase (EC 1.17.1.8)
RNA-Seq			98071	97373	49.7148	699	122.979	85.6262	126.578	rdaY	Lipopolysaccharide core biosynthesis protein RfaY
RNA-Seq			4502	3558	49.2521	945	122.338	93.2341	129.033		Ribokinase (EC 2.7.1.15)
RNA-Seq			63966	64100	49.3533	135	122.153	5.5075	44.06		hypothetical protein
RNA-Seq			58193	57906	49.196	288	122.056	88.2958	155.816	ybjC	YbjC protein, clustered with oxygen-insensitive NADPH nitroreductase
RNA-Seq			3199	2603	49.3564	597	121.943	82.1973	124.541		FIG00850304: hypothetical protein
RNA-Seq			160048	159284	48.9991	765	121.878	87.472	128.778		Phosphatidylglycerophosphatase B (EC 3.1.3.27)
RNA-Seq			952	1770	49.3453	819	121.49	88.9673	127.55		Mobile element protein
RNA-Seq			926	138	49.2215	789	121.377	87.6383	124.39		Glutamate racemase (EC 5.1.1.3)
RNA-Seq			8943	9083	48.851	141	121.342	7.90971	47.4582		hypothetical protein
RNA-Seq			439763	440029	49.0966	267	121.135	41.7704	90.5024	hipB	HipB protein
RNA-Seq			391711	393243	49.0529	1533	121.132	101.124	128.041		NAD(P) transhydrogenase alpha subunit (EC 1.6.1.2)
RNA-Seq			98446	97982	48.783	465	121.124	71.9528	116.723		Putative sugar isomerase involved in processing of exogenous sialic acid
RNA-Seq			33251	33841	49.1111	591	121.081	79.2577	118.886		Phosphoheptose isomerase (EC 5.3.1.-)
RNA-Seq			100528	101187	48.875	660	120.739	83.9268	122.229		Glutamate transport membrane-spanning protein
RNA-Seq			72424	71651	48.9402	774	120.724	86.9352	128.241	zupT	Zinc transporter ZupT
RNA-Seq			41100	42554	48.8922	1455	120.682	99.9015	127.24		AMP nucleosidase (EC 3.2.2.4)
RNA-Seq			284712	285353	48.9868	642	120.623	81.0683	118.707		Octanoate-[acyl-carrier-protein]-protein-N-octanoyltransferase
RNA-Seq			130069	129560	48.7423	510	120.45	97.9931	142.907		Putative transcriptional regulator
RNA-Seq + MALDI-TOF/MS	Whole-cell		6020	6148	48.9174	129	120.433	2.88183	40.3456	adhP	Alcohol dehydrogenase (EC 1.1.1.1)
RNA-Seq			9484	9612	48.9174	129	120.433	2.88183	40.3456		hypothetical protein
RNA-Seq			83283	82147	48.5233	1137	120.019	105.767	134.271		Erythronate-4-phosphate dehydrogenase (EC 1.1.1.290)
RNA-Seq			45617	46345	48.0988	729	119.84	84.1423	121.879	artP	Arginine ABC transporter, ATP-binding protein ArtP
RNA-Seq			127831	126410	48.4793	1422	119.724	98.8213	125.487		Cardiolipin synthetase (EC 2.7.8.-)
RNA-Seq			93086	94045	48.5805	960	119.628	91.3901	126.242		Lipopolysaccharide heptosyltransferase I (EC 2.4.1.-)
RNA-Seq			121003	122109	48.3286	1107	119.123	96.0454	128.956	ybhR	ABC transport system, permease component YbhR
RNA-Seq			221844	221647	48.1803	198	118.867	22.5307	69.4696		FIG003276: zinc-binding protein
RNA-Seq			116911	116165	47.7566	747	118.726	84.1055	122.426	dnaA	Chromosomal replication initiator protein DnaA
RNA-Seq			78891	78220	48.0107	672	118.692	81.3217	120.046		Possible lipoprotein
RNA-Seq + MALDI-TOF/MS	Cytoplasm, Membrane, Whole-cell		85430	84477	48.0515	954	118.676	90.4061	124.698	fabF	3-oxoacyl-[acyl-carrier-protein] synthase, KASIII (EC 2.3.1.41)
RNA-Seq			274778	273435	47.9905	1344	118.521	96.8115	123.089		Putative membrane protein
RNA-Seq			116940	115543	47.8766	1398	118.457	105.691	131.223	ycjX	Conserved protein YcjX with nucleoside triphosphate hydrolase domain
RNA-Seq			205318	205479	48.1225	162	118.085	47.2339	200.744		FIG00638894: hypothetical protein
RNA-Seq			3393	3626	47.3046	234	117.834	33.3627	79.4351		FIG074102: hypothetical protein
RNA-Seq			20716	19511	47.6547	1206	117.818	104.493	131.143	csdA	Cysteine desulfurase CsdA-CsdE (EC 2.8.1.7), main protein CsdA
RNA-Seq			399915	398662	47.5467	1254	117.411	94.866	123.326		Permeases of the major facilitator superfamily
RNA-Seq			58565	58272	47.509	294	117.246	45.5212	102.423		Methyl-accepting chemotaxis protein III (ribose and galactose chemoreceptor protein)
RNA-Seq + MALDI-TOF/MS	Periplasm		185445	184279	47.489	1167	117.221	103.387	131.055	sucC	Succinyl-CoA ligase [ADP-forming] beta chain (EC 6.2.1.5)
RNA-Seq			94055	95320	47.4364	1266	117.149	94.8477	123.331		O-antigen ligase
RNA-Seq + MALDI-TOF/MS	Membrane		84461	83532	47.2944	930	117.093	88.3421	121.92	fabD	Malonyl CoA-acyl carrier protein transacylase (EC 2.3.1.39)
RNA-Seq + MALDI-TOF/MS	Whole-cell		184279	183410	47.416	870	117.041	88.8796	126.91	sucD	Succinyl-CoA ligase [ADP-forming] alpha chain (EC 6.2.1.5)
RNA-Seq			209	967	47.4368	759	117.008	83.2656	121.47		Minor pilin of type IV secretion complex (VirB5)
RNA-Seq			99082	98594	47.4777	489	116.988	94.24	139.735	rfaH	Transcriptional activator RfaH
RNA-Seq			86538	85498	47.3472	1041	116.694	90.7071	121.776	plsX	Phosphate:acyl-ACP acyltransferase PlsX
RNA-Seq			209176	208202	47.3519	975	116.567	89.2215	123.156		Signal peptidase I (EC 3.4.21.89)
RNA-Seq			49101	50402	47.1668	1302	116.395	94.5094	123.348	rumA	23S rRNA (Uracil-5-) -methyltransferase RumA (EC 2.1.1.-)
RNA-Seq			89981	90391	47.2709	411	116.335	63.3161	111.256	cidA	Holin-like protein CidA
RNA-Seq			348877	349125	47.0099	249	116.226	35.8319	82.1148		Putative inner membrane protein
RNA-Seq			296244	294106	47.1524	2139	116.197	101.151	124.093		Ribonucleotide reductase of class III (anaerobic), large subunit (EC 1.17.4.2)
RNA-Seq			323525	322023	47.0235	1503	116.14	96.4637	122.929		FIG00638157: hypothetical protein
RNA-Seq			100208	100975	47.0222	768	115.913	82.7738	120.53	deoR	DeoR family transcriptional regulator probably related to glycerate, glycolaldehyde metabolism
RNA-Seq			1780	1295	46.7116	486	115.834	70.3736	114.74		Possible periplasmic thiredoxin
RNA-Seq			2079	1213	46.6753	867	115.466	85.3281	123.49		Permease of the drug/metabolite transporter (DMT) superfamily
RNA-Seq			20054	19515	46.4364	540	115.055	71.5975	110.838		Mobile element protein
RNA-Seq			57578	55746	46.6401	1833	115.017	98.1615	121.891		Putative transport protein
RNA-Seq			3103	3753	46.6414	651	114.795	77.6634	111.927	inaA	Protein inaA
RNA-Seq			9642	9860	46.3974	219	114.703	27.1603	79.7833		FIG00637981: hypothetical protein
RNA-Seq			75760	75209	46.1059	552	114.402	72.0614	112.47	yrbD	Uncharacterized ABC transporter, periplasmic component YrbD
RNA-Seq			65025	64123	46.4134	903	114.395	85.6315	123.095		Cobalt-zinc-cadmium resistance protein
RNA-Seq			90288	88009	46.1996	2280	114.095	100.113	122.777		NADP-dependent malic enzyme (EC 1.1.1.40)
RNA-Seq			5119	4241	46.1637	879	114.083	84.5862	122.65		Glucose-1-phosphate thymidylyltransferase (EC 2.7.7.24)
RNA-Seq			29735	29613	46.3667	123	113.902	3.02241	36.2689		hypothetical protein
RNA-Seq			696	349	45.985	348	113.87	52.345	100.417	mobC	mobilization protein MobC
RNA-Seq			10790	11170	46.0589	381	113.761	86.9011	140.622		Aspartate 1-decarboxylase (EC 4.1.1.11)
RNA-Seq			244789	241316	45.9465	3474	113.71	105.406	121.993		Cellulose synthase operon protein C
RNA-Seq			9117	9713	45.6809	597	113.703	74.1022	111.465	fimE	type 1 fimbriae regulatory protein FimE
RNA-Seq			72963	71875	45.8421	1089	113.514	89.0986	119.822		3-dehydroquinate synthase (EC 4.2.3.4)
RNA-Seq			54071	53169	46.0714	903	113.413	84.8082	121.449		FIG00638797: hypothetical protein
RNA-Seq			5455	5342	46.35	114	113.361	0	29.3492		hypothetical protein
RNA-Seq			131683	131796	44.9778	114	113.361	0	29.3492		hypothetical protein
RNA-Seq			8510	7233	45.9797	1278	113.281	91.63	118.974		FIG00639226: hypothetical protein
RNA-Seq			28114	29943	45.8619	1830	113.236	96.6972	123.309		Glucosamine--fructose-6-phosphate aminotransferase [isomerizing] (EC 2.6.1.16)
RNA-Seq			81454	81990	45.9694	537	113.087	70.6129	107.996		Single-stranded DNA-binding protein
RNA-Seq			54921	52672	45.7301	2250	112.895	98.8045	121.11	fhuA	Ferric hydroxamate outer membrane receptor FhuA
RNA-Seq			124794	123325	45.5829	1470	112.858	95.5945	123.666	cafA	Cytoplasmic axial filament protein CafA and Ribonuclease G (EC 3.1.4.-)
RNA-Seq			85265	85537	45.6701	273	112.78	78.0788	147.482		Phosphocarrier protein, nitrogen regulation associated
RNA-Seq			87555	88178	45.6843	624	112.725	94.0673	131.383	maf	FIG146278: Maf/YceF/YhdE family protein
RNA-Seq			69536	68859	45.5672	678	112.464	94.3021	130.626		Ribulose-phosphate 3-epimerase (EC 5.1.3.1)
RNA-Seq			25143	24823	45.4716	321	112.188	47.4829	93.8076		PTS system fructose-like IIB component 1 precursor (EC 2.7.1.69)
RNA-Seq			21486	22403	45.5403	918	112.173	84.2323	121.084	gcvA	Glycine cleavage system transcriptional activator GcvA
RNA-Seq			312805	312302	45.3747	504	112.089	67.1226	107.691	marR	Transcriptional regulator, MarR family / GCN5-related N-acetyltransferase
RNA-Seq			89077	89892	45.2346	816	112.049	81.5495	119.818	cof	HMP-PP hydrolase (pyridoxal phosphatase) Cof, detected in genetic screen for thiamin metabolic genes
RNA-Seq			39822	40664	45.194	843	111.442	81.5835	115.981		Formyltetrahydrofolate deformylase (EC 3.5.1.10)
RNA-Seq			6160	6882	44.941	723	111.425	79.6988	118.263		FIG005121: SAM-dependent methyltransferase (EC 2.1.1.-)
RNA-Seq			105222	106553	45.0156	1332	111.258	92.66	123.081	pepQ	Xaa-Pro dipeptidase PepQ (EC 3.4.13.9)
RNA-Seq			208754	209731	44.9846	978	111.233	84.7665	117.077		Translation elongation factor P Lys34:lysine transferase
RNA-Seq			16053	15517	44.9162	537	111.186	69.2283	105.227		Hypoxanthine-guanine phosphoribosyltransferase (EC 2.4.2.8)
RNA-Seq			230534	232489	44.8786	1956	111.104	95.5999	118.787		DNA topoisomerase III (EC 5.99.1.2)
RNA-Seq			179331	179504	45.0741	174	111.093	12.8192	57.6863		FIG00637928: hypothetical protein
RNA-Seq			30365	31012	44.7535	648	111.039	74.5807	113.018		L-fuculose phosphate aldolase (EC 4.1.2.17)
RNA-Seq			22997	23383	44.988	387	110.939	57.6366	97.9823	pmrM	Polymyxin resistance protein PmrM
RNA-Seq			221913	222050	45.0608	138	110.88	5.38777	43.1022		orf; Unknown function
RNA-Seq			39077	38298	44.9406	780	110.789	81.0238	117.246	ybbM	YbbM seven transmembrane helix protein
RNA-Seq			3653	3489	44.9984	165	110.711	11.2653	54.0736		hypothetical protein
RNA-Seq			15829	16572	44.8834	744	110.62	77.9489	115.924	yciC	Membrane protein YciC, linked to IspA
RNA-Seq			98126	97719	44.5975	408	110.576	59.2259	102.051		FIG00731769: possible membrane protein
RNA-Seq			48484	49278	44.8848	795	110.52	79.495	115.969		FIG00921183: possible ligase
RNA-Seq			39268	37739	44.6787	1530	110.383	91.8456	116.629		NADH-ubiquinone oxidoreductase chain M (EC 1.6.5.3)
RNA-Seq			86400	85252	44.5357	1149	110.06	87.0343	115.83		putative virulence protein
RNA-Seq			140946	140728	44.6361	219	109.924	25.4628	71.2957		FIG00638313: hypothetical protein
RNA-Seq			61509	60172	44.5512	1338	109.762	91.4109	121.14		Phosphoglucosamine mutase (EC 5.4.2.10)
RNA-Seq + MALDI-TOF/MS	Periplasm		96419	95346	44.4756	1074	109.741	85.497	119.765	rfaJ	Lipopolysaccharide 1,2-N-acetylglucosaminetransferase (EC 2.4.1.56)
RNA-Seq			5401	2885	44.2743	2517	109.433	96.7423	119.045		probable membrane protein b2001
RNA-Seq			111472	111933	44.3548	462	109.34	62.764	102.997	hycA	Formate hydrogenlyase regulatory protein HycA
RNA-Seq + MALDI-TOF/MS	Cytoplasm		205596	204865	44.0967	732	109.08	91.3227	126.203	pdxJ	Pyridoxine 5'-phosphate synthase (EC 2.6.99.2)
RNA-Seq			88744	86972	44.0957	1773	108.978	98.2397	119.715		ATP-binding component of a transport system
RNA-Seq			167461	169503	43.9048	2043	108.557	93.7124	116.64		Tail-specific protease precursor (EC 3.4.21.102)
RNA-Seq			24063	24389	43.376	327	108.517	48.8854	92.0864		Mobile element protein
RNA-Seq			229280	230134	43.8202	855	108.508	92.7824	124.234	ampE	AmpE protein
RNA-Seq			171210	170527	44.0045	684	108.447	74.4599	107.614	motA	MotA/TolQ/ExbB proton channel family protein
RNA-Seq			41572	41270	43.9143	303	108.327	42.9421	92.0189		NADH-ubiquinone oxidoreductase chain K (EC 1.6.5.3)
RNA-Seq			10628	11614	43.7877	987	108.275	82.4869	120.906		FIG00640604: hypothetical protein
RNA-Seq			184302	181567	43.7781	2736	108.074	98.3741	116.581		ABC-type multidrug transport system, permease component
RNA-Seq			184795	184412	43.6926	384	107.652	54.2144	97.7796	yfiB	Integral membrane protein YfiB
RNA-Seq			201757	201221	43.401	537	107.385	86.4781	128.292		tRNA-specific adenosine-34 deaminase (EC 3.5.4.-)
RNA-Seq			23922	24656	43.2947	735	107.263	75.3628	111.274	ypdB	Hypothetical response regulatory protein ypdB
RNA-Seq			68003	64101	43.3898	3903	107.059	98.011	114.965	hrpA	ATP-dependent RNA helicase HrpA (EC 3.6.4.13)
RNA-Seq			24389	24868	42.6855	480	106.789	85.6538	127.925		Mobile element protein
RNA-Seq			22339	22668	43.0529	330	106.768	46.1879	91.2492		FIG002901: hypothetical protein co-occurring with Cardiolipin synthetase
RNA-Seq			181567	180443	43.2147	1125	106.683	85.5865	114.997		Putative transporter
RNA-Seq			32121	31624	43.2459	498	106.609	63.4524	104.51		Gifsy-2 prophage protein
RNA-Seq			132846	132115	43.0966	732	106.543	74.656	110.206	mlrA	HTH-type transcriptional regulator mlrA
RNA-Seq			210991	209192	42.9369	1800	106.075	90.0476	114.212	lepA	Translation elongation factor LepA
RNA-Seq + MALDI-TOF/MS	Periplasm		136532	136798	43.1011	267	105.993	34.8086	79.3637	minE	Cell division topological specificity factor MinE
RNA-Seq			326848	325244	42.8592	1605	105.983	88.7119	112.801		Acyl-CoA dehydrogenase; probable dibenzothiophene desulfurization enzyme
RNA-Seq			15326	15769	42.7724	444	105.964	58.6102	100.475	mioC	Flavoprotein MioC
RNA-Seq			106045	107085	42.9515	1041	105.896	81.7792	113.205	galS	Mgl repressor and galactose ultrainduction factor GalS, HTH-type transcriptional regulator
RNA-Seq			42028	40829	42.8554	1200	105.793	84.2647	112.146	hemX	Homolog of E. coli HemX protein
RNA-Seq			211340	209922	42.7201	1419	105.699	88.8128	113.963		Deoxyribodipyrimidine photolyase (EC 4.1.99.3)
RNA-Seq + MALDI-TOF/MS	Cytoplasm		92477	90960	42.8758	1518	105.659	87.6737	111.184	lysS	Lysyl-tRNA synthetase (class II) (EC 6.1.1.6)
RNA-Seq			95290	96582	42.7033	1293	105.642	85.1043	110.693		FIG00638107: hypothetical protein
RNA-Seq			95095	94112	42.7407	984	105.558	80.4716	116.363	zntB	Zinc transport protein ZntB
RNA-Seq			171832	169481	42.557	2352	105.484	92.4649	113.329		DNA polymerase II (EC 2.7.7.7)
RNA-Seq			171992	171015	42.6595	978	105.425	80.2051	115.556	csiD	Carbon starvation induced protein CsiD
RNA-Seq			387584	387919	42.431	336	105.384	48.6824	91.8326		Putative inner membrane protein
RNA-Seq			202293	203006	42.5893	714	105.338	72.8934	106.737	gntR	GntR family regulator protein
RNA-Seq			83985	85412	42.4705	1428	105.247	88.5134	115.067		Sulfate adenylyltransferase subunit 1 (EC 2.7.7.4)
RNA-Seq			137784	136465	42.1702	1320	104.796	84.7717	110.119		Branched-chain amino acid transport system carrier protein
RNA-Seq			30186	32084	42.3535	1899	104.75	89.4642	113.935		Biosynthetic arginine decarboxylase (EC 4.1.1.19)
RNA-Seq			1086	643	42.0749	444	104.718	58.6102	97.9628		Putative acetyltransferase
RNA-Seq			65948	65139	42.3761	810	104.666	75.2692	109.232	sirB1	FIG002708: Protein SirB1
RNA-Seq			65525	65250	42.1639	276	104.63	36.3675	83.5104		hypothetical protein
RNA-Seq			153434	155494	42.4969	2061	104.625	92.5332	113.096		Protease II (EC 3.4.21.83)
RNA-Seq			1171	236	42.2491	936	104.442	78.6407	112.798		D-serine dehydratase transcriptional activator
RNA-Seq + MALDI-TOF/MS			145863	144763	42.1233	1101	104.304	81.7121	113.451	pmrB	Sensor protein basS/pmrB (EC 2.7.3.-)
RNA-Seq			317103	314248	42.1786	2856	104.249	95.0217	113.375		Valyl-tRNA synthetase (EC 6.1.1.9)
RNA-Seq + MALDI-TOF/MS	Cytoplasm, Membrane, Whole-cell		102506	101208	42.2522	1299	104.126	84.1388	109.037	tig	Cell division trigger factor (EC 5.2.1.8)
RNA-Seq			32558	35407	42.2277	2850	104.068	93.0043	112.962	rscC	Two-component sensor protein RcsC (EC 2.7.3.-)
RNA-Seq			17342	17557	42.3458	216	103.959	24.0953	65.4016		FIG00643543: hypothetical protein
RNA-Seq			219915	218776	42.1768	1140	103.952	81.8516	109.896	queG	Epoxyqueuosine (oQ) reductase QueG
RNA-Seq			70390	69554	42.211	837	103.804	75.506	110.15		Methyl-directed repair DNA adenine methylase (EC 2.1.1.72)
RNA-Seq			108600	107398	41.8939	1203	103.735	82.5095	109.704		2-octaprenyl-3-methyl-6-methoxy-1,4-benzoquinol hydroxylase (EC 1.14.13.-)
RNA-Seq			65674	65174	41.8474	501	103.616	61.5884	102.4	cpx	P pilus assembly/Cpx signaling pathway, periplasmic inhibitor/zinc-resistance associated protein
RNA-Seq			22662	22997	41.9439	336	103.432	47.5759	88.5134	pmrL	Polymyxin resistance protein PmrL, sucrose-6 phosphate hydrolase
RNA-Seq			95169	95642	41.7919	474	103.078	59.6065	99.6056	creA	Conserved uncharacterized protein CreA
RNA-Seq			71118	75461	41.7953	4344	103.074	94.9074	110.312		FIG00638466: hypothetical protein
RNA-Seq			57922	57200	41.5362	723	103.052	73.5285	107.979		Oxygen-insensitive NADPH nitroreductase (EC 1.-.-.-)
RNA-Seq			96074	96526	41.7444	453	102.861	57.4458	98.4785		probable membrane protein YPO2654
RNA-Seq			1329	1565	41.8013	237	102.521	28.2346	69.018		Mobile element protein
RNA-Seq			104101	105033	41.3735	933	102.479	76.9013	109.973		Homoserine kinase (EC 2.7.1.39)
RNA-Seq			284621	286123	41.3817	1503	102.444	84.8386	108.831	ytfR	Putative sugar ABC transport system, ATP-binding protein YtfR (EC 3.6.3.17)
RNA-Seq			196511	195201	41.431	1311	102.415	84.7865	111.442	dctM	TRAP dicarboxylate transporter, DctM subunit, unknown substrate 8
RNA-Seq			76673	77455	41.2009	783	102.1	85.7636	117.852		NMN phosphatase (EC 3.1.3.5); Class B acid phosphatase precursor (EC 3.1.3.2)
RNA-Seq			117380	116328	41.3191	1053	102.037	78.729	108.738	yceA	Rhodanese domain protein, Enterobacterial subgroup, YceA homolog
RNA-Seq			347250	347098	41.4708	153	102.003	7.28934	46.1658	hokE	HokE protein
RNA-Seq			8707	8285	41.3695	423	101.917	55.3679	96.6742		Hypothetical protein YaeJ with similarity to translation release factor
RNA-Seq			139519	140325	41.2375	807	101.767	73.2456	109.177	sapF	Peptide transport system ATP-binding protein SapF
RNA-Seq			73788	73528	40.9782	261	101.687	32.7601	76.9151	yidQ	Outer membrane lipoprotein YidQ
RNA-Seq			7384	6401	41.0604	984	101.566	78.5826	108.429		General secretion pathway protein K
RNA-Seq + MALDI-TOF/MS	Periplasm		16663	17439	40.9258	777	101.303	73.6814	109.565	hisF	Imidazole glycerol phosphate synthase cyclase subunit (EC 4.1.3.-)
RNA-Seq			134792	135403	41.1266	612	101.273	66.2115	103.873	ruvA	Holliday junction DNA helicase RuvA
RNA-Seq			62989	62864	40.8924	126	101.122	2.95045	35.4054		hypothetical protein
RNA-Seq			750	875	41.0737	126	101.122	2.95045	35.4054		Mobile element protein
RNA-Seq			283004	282864	40.983	141	101.119	0	202.237		hypothetical protein
RNA-Seq			11241	11381	39.3859	141	101.119	5.27314	42.1851		hypothetical protein
RNA-Seq			216208	215240	40.8992	969	100.707	76.3462	109.724		Phosphatidylserine decarboxylase (EC 4.1.1.65)
RNA-Seq			72574	70985	40.7355	1590	100.649	83.9374	106.383		Putative ABC transporter ATP-binding protein
RNA-Seq			2113	101	40.7461	2013	100.545	86.4292	110.253		Mobile element protein
RNA-Seq			427327	427109	40.8565	219	100.366	23.7652	64.5056	marB	Multiple antibiotic resistance protein MarB
RNA-Seq			412578	412018	40.6339	561	100.282	62.9534	99.4001		Spermidine N1-acetyltransferase (EC 2.3.1.57)
RNA-Seq			95371	94796	40.5421	576	100.242	63.8956	100.684	yffH	GDP-mannose pyrophosphatase YffH
RNA-Seq			102841	102653	40.6416	189	100.2	15.7357	57.042		FIG00637934: hypothetical protein
RNA-Seq			201341	201144	38.5712	198	100.098	18.7756	58.2043		FIG00640476: hypothetical protein
RNA-Seq			69246	68347	40.3357	900	100.062	74.3512	109.462	dyp	Predicted dye-decolorizing peroxidase (DyP), encapsulated subgroup
RNA-Seq			8271	7561	40.4904	711	99.9778	69.018	105.096	cutF	Copper homeostasis protein CutF precursor / Lipoprotein NlpE involeved in surface adhesion
RNA-Seq			258728	259063	40.3481	336	99.5294	44.2567	86.3005		Prophage CP4-57 integrase
RNA-Seq			227764	227069	40.0037	696	99.3251	69.9714	104.69	ykgG	Predicted L-lactate dehydrogenase, hypothetical protein subunit YkgG
RNA-Seq			38028	39281	40.279	1254	99.2965	79.4503	105.835		Valine--pyruvate aminotransferase (EC 2.6.1.66)
RNA-Seq			99715	98588	40.1051	1128	99.1658	77.7788	107.44		hypothetical protein
RNA-Seq			12991	14622	40.0082	1632	99.0553	82.9162	105.012		Sodium-dependent phosphate transporter
RNA-Seq			281419	281883	40.0063	465	98.9954	55.9633	95.9371	nlpC	Probable lipoprotein nlpC precursor
RNA-Seq			145206	145937	39.8997	732	98.9329	69.0695	99.5413	ycgE	Putative HTH-type transcriptional regulator ycgE
RNA-Seq			5191	4061	40.0196	1131	98.8638	86.4115	111.693		Ribonucleotide reductase of class Ia (aerobic), beta subunit (EC 1.17.4.1)
RNA-Seq			166089	166640	40.1014	552	98.8433	61.2859	98.3268		Free methionine-(R)-sulfoxide reductase, contains GAF domain
RNA-Seq			92860	93336	39.8011	477	98.7766	56.8935	98.1997	greB	Transcription elongation factor GreB
RNA-Seq			77574	78551	40.0062	978	98.7246	74.8834	107.574	yrbG	Inner membrane protein YrbG, predicted calcium/sodium:proton antiporter
RNA-Seq			36064	36180	39.046	117	98.4108	0	28.5966		FIG00639352: hypothetical protein
RNA-Seq			198671	198555	40.1049	117	98.4108	0	28.5966		hypothetical protein
RNA-Seq			26785	25979	39.9398	807	98.3936	70.4817	105.492		Putative nucleoside triphosphatase
RNA-Seq			78364	78834	39.8618	471	98.3125	56.0397	96.2935		Putative inner membrane protein
RNA-Seq + MALDI-TOF/MS	Membrane		201976	203736	39.7048	1761	98.2791	82.9643	105.764	lon	ATP-dependent protease La (EC 3.4.21.53) Type II
RNA-Seq			29519	28398	39.9006	1122	98.252	85.6849	110.819	sgcX	Putative sgc region protein sgcX
RNA-Seq			108064	105671	39.6953	2394	98.2224	86.0288	106.216		Maltodextrin phosphorylase (EC 2.4.1.1)
RNA-Seq			170252	171010	39.7329	759	98.2143	71.0206	104.327	yciK	YciK-like oxidoreductase
RNA-Seq			60100	59603	39.8103	498	98.1652	58.2269	95.5518		Putative glycoprotein/receptor
RNA-Seq			71551	70910	39.6754	642	98.147	80.9151	115.379	ycfM	Lipoprotein YcfM, part of a salvage pathway of unknown substrate
RNA-Seq			162054	162995	39.593	942	98.0524	75.3773	104.581	zitB	Zinc transporter ZitB
RNA-Seq			188665	190164	39.8067	1500	98.0043	80.795	105.579		Low-affinity inorganic phosphate transporter
RNA-Seq			31652	30885	39.4412	768	97.9886	82.4538	114.121		FIG00638665: hypothetical protein
RNA-Seq			39889	39266	39.5445	624	97.9543	64.3424	100.684	padR	Transcriptional regulator, PadR family
RNA-Seq			37537	37740	39.3953	204	97.9051	20.0457	61.9594	slyX	Protein SlyX
RNA-Seq			83976	84725	39.5355	750	97.8314	82.4491	113.829	moeB	Molybdopterin biosynthesis protein MoeB
RNA-Seq			90384	91073	39.6939	690	97.6877	81.9757	113.4	cidB	CidA-associated membrane protein CidB
RNA-Seq			11766	10468	39.4842	1299	97.6783	78.7013	105.03		Hexuronate transporter
RNA-Seq			122897	121827	39.5452	1071	97.6408	75.3232	110.034		Alanine racemase (EC 5.1.1.1) ## catabolic
RNA-Seq			5660	5845	39.6879	186	97.6107	15.9895	57.962		FIG00639649: hypothetical protein
RNA-Seq			398265	397930	38.663	336	97.5778	43.1503	82.9813		Acid shock protein precursor
RNA-Seq			8835	9758	39.458	924	97.4541	72.8224	107.423		Xylanase
RNA-Seq			263127	263867	39.3467	741	97.4369	70.2373	103.851	gltJ	Glutamate Aspartate transport system permease protein GltJ (TC 3.A.1.3.4)
RNA-Seq			122608	123192	39.4944	585	97.3416	64.1835	102.948	mobA	Molybdopterin-guanine dinucleotide biosynthesis protein MobA
RNA-Seq + MALDI-TOF/MS	Membrane, Whole-cell		189355	188102	39.3433	1254	97.2837	77.6715	104.946	glyA	Serine hydroxymethyltransferase (EC 2.1.2.1)
RNA-Seq			128231	129148	39.1702	918	97.2484	72.4884	106.505	yehZ	Osmoprotectant ABC transporter binding protein YehZ
RNA-Seq			61240	59837	39.4382	1404	97.2089	79.1703	102.736		Sucrose-6-phosphate hydrolase (EC 3.2.1.26)
RNA-Seq + MALDI-TOF/MS	Cytoplasm, Membrane, Whole-cell		60616	59759	39.3755	858	97.0895	71.0583	102.255	cysK	Cysteine synthase (EC 2.5.1.47)
RNA-Seq			165304	164642	39.0974	663	97.0371	65.0433	106.536	csiR	CsiR, transcriptional repressor of CsiD
RNA-Seq			117648	114862	39.2627	2787	96.9788	86.3029	106.045		DNA polymerase I (EC 2.7.7.7)
RNA-Seq			3122	3892	39.3813	771	96.9238	68.4687	100.292	yafE	SAM-dependent methyltransferase YafE (UbiE paralog)
RNA-Seq			2784	940	39.2668	1845	96.9212	82.411	103.971	btuB	Outer membrane vitamin B12 receptor BtuB
RNA-Seq			23725	22721	39.2507	1005	96.9202	75.0911	108.013	oppF	Oligopeptide transport ATP-binding protein OppF (TC 3.A.1.5.1)
RNA-Seq			22810	23910	39.1831	1101	96.9093	84.4551	109.753	rlmM	LSU rRNA 2'-O-methyl-C2498 methyltransferase RlmM
RNA-Seq			106998	108989	39.2274	1992	96.8558	84.9142	107.309		Cytochrome O ubiquinol oxidase subunit I (EC 1.10.3.-)
RNA-Seq			5965	4979	39.0694	987	96.7845	73.4473	105.086		Glutathione S-transferase, omega (EC 2.5.1.18)
RNA-Seq			149968	149291	39.2149	678	96.3977	65.2492	98.148	aroM	AroM protein
RNA-Seq			117605	118525	39.0547	921	96.3925	71.8486	105.351		Lipid A biosynthesis lauroyl acyltransferase (EC 2.3.1.-)
RNA-Seq			11332	9590	38.9703	1743	96.3608	82.968	106.856		Citrate:6-N-acetyl-6-N-hydroxy-L-lysine ligase, alpha subunit (EC 6.3.2.27), aerobactin biosynthesis protein
RNA-Seq			170030	168720	38.8819	1311	96.3533	77.6973	103.502	tolA	TolA protein
RNA-Seq			89877	88993	38.9288	885	96.0578	70.5707	102.495	lysR	LysR family regulatory protein CidR
RNA-Seq			80725	81354	38.7736	630	95.9727	63.1395	98.5449		ADP-ribose pyrophosphatase (EC 3.6.1.13)
RNA-Seq			41052	40450	38.7596	603	95.9486	63.5006	97.4088		putative cytoplasmic protein
RNA-Seq			68644	67787	38.7478	858	95.5235	69.7584	103.121		Mobile element protein
RNA-Seq			293947	293483	38.4838	465	95.5015	54.3643	95.9371		Ribonucleotide reductase of class III (anaerobic), activating protein (EC 1.97.1.4)
RNA-Seq			168764	168249	38.5905	516	95.4006	57.6366	95.1004	hscB	Chaperone protein HscB
RNA-Seq			125377	124784	38.5264	594	95.387	77.139	113.635	maf	Septum formation protein Maf
RNA-Seq			65133	66098	38.5323	966	95.1832	71.5804	101.598		Putative inner membrane protein
RNA-Seq + MALDI-TOF/MS			28850	29182	38.4928	333	95.1618	41.3062	78.1469	emrE	Ethidium bromide-methyl viologen resistance protein EmrE
RNA-Seq			18415	17684	38.5776	732	95.1278	66.0223	100.049	tonB	Ferric siderophore transport system, periplasmic binding protein TonB
RNA-Seq			132710	133660	38.3944	951	95.1096	71.1458	105.937		4-hydroxy-3-methylbut-2-enyl diphosphate reductase (EC 1.17.1.2)
RNA-Seq			115546	114485	38.3752	1062	94.9481	74.5613	102.215	ycjF	Membrane protein YcjF
RNA-Seq			30361	28277	38.4433	2085	94.8947	81.8399	103.949		putative ATP-dependent protease
RNA-Seq			44717	46057	38.3642	1341	94.8679	78.7314	105.068		Glucarate dehydratase (EC 4.2.1.40)
RNA-Seq			35248	34676	38.3408	573	94.8546	59.6886	95.372	bax	BAX protein
RNA-Seq			93369	93524	36.8715	156	94.8126	7.14916	45.278		FIG00638342: hypothetical protein
RNA-Seq			51933	52913	38.362	981	94.8091	73.5175	104.592	tehA	FIG005189: putative transferase clustered with tellurite resistance proteins TehA/TehB
RNA-Seq			37428	37709	38.3581	282	94.7685	34.2754	83.0519		FIG137864: putative endonuclease containing a URI domain
RNA-Seq			95724	93853	38.4592	1872	94.7591	80.6266	101.677	ppiD	Peptidyl-prolyl cis-trans isomerase PpiD (EC 5.2.1.8)
RNA-Seq			1885	1703	38.0979	183	94.684	12.1887	54.8493		hypothetical protein
RNA-Seq			71926	72825	38.2076	900	94.6402	69.8076	101.613		Coproporphyrinogen III oxidase, aerobic (EC 1.3.3.3)
RNA-Seq			199233	199586	38.4774	354	94.5526	43.0565	85.0629	yjeI	probable membrane protein yjeI
RNA-Seq			62106	62483	38.3394	378	94.4219	46.2237	87.5299		Putative ATP-binding component of a transport system
RNA-Seq			37531	36890	38.237	642	94.4009	62.5384	97.8611		Uridine kinase (EC 2.7.1.48) [C1]
RNA-Seq			50152	50868	38.1193	717	94.3717	78.7516	109.992		Putative FMN hydrolase (EC 3.1.3.-); 5-Amino-6-(5'-phosphoribitylamino)uracil phosphatase
RNA-Seq			253821	252994	38.1416	828	94.2748	67.7961	101.021		NAD synthetase (EC 6.3.1.5)
RNA-Seq			128064	127819	37.9673	246	94.0999	27.2017	71.0266	moaD	Molybdenum cofactor biosynthesis protein MoaD
RNA-Seq			139675	140622	38.1366	948	94.075	70.5866	103.919	znuA	Zinc ABC transporter, periplasmic-binding protein ZnuA
RNA-Seq			44372	45241	38.0257	870	93.9407	68.7963	101.699		Phosphoribulokinase (EC 2.7.1.19) homolog, function unknown
RNA-Seq			9781	9260	37.9696	522	93.8791	56.9741	94.0073		Putative phage tail core protein
RNA-Seq			45502	45278	37.6964	225	93.8131	23.1315	62.7855		FIG00634007: hypothetical protein
RNA-Seq			991	176	37.5738	816	93.7441	69.2487	101.595		hypothetical protein
RNA-Seq			18022	18627	37.8941	606	93.7075	61.9594	101.221		LSU ribosomal protein L4p (L1e)
RNA-Seq			34209	32929	37.8693	1281	93.6599	75.1638	101.283		Putative inner membrane protein
RNA-Seq			164073	163906	37.8723	168	93.6536	8.85134	50.8952		FIG00638229: hypothetical protein
RNA-Seq			153077	154549	37.95	1473	93.5556	76.7236	99.6902	modF	Putative molybdenum transport ATP-binding protein modF
RNA-Seq			86303	87232	37.7656	930	93.39	79.1682	107.612	fdhE	formate dehydrogenase formation protein FdhE
RNA-Seq			189572	186771	37.8402	2802	93.3521	82.9221	101.762		2-oxoglutarate dehydrogenase E1 component (EC 1.2.4.2)
RNA-Seq			1558	2424	37.8344	867	93.3005	68.1767	101.622		Methylenetetrahydrofolate dehydrogenase (NADP+) (EC 1.5.1.5) / Methenyltetrahydrofolate cyclohydrolase (EC 3.5.4.9)
RNA-Seq			117303	116536	37.7165	768	93.2087	65.8318	94.8753		FIG00639921: hypothetical protein
RNA-Seq			9918	9157	37.4043	762	92.9096	77.2236	108.596		Na(+)-translocating NADH-quinone reductase subunit C (EC 1.6.5.-)
RNA-Seq			276417	277058	37.6747	642	92.9025	61.3803	95.5448		Nicotinate-nucleotide adenylyltransferase (EC 2.7.7.18)
RNA-Seq			21452	22498	37.5213	1047	92.8158	71.0136	102.97		regulator of length of O-antigen component of lipopolysaccharide chains
RNA-Seq			152510	151740	37.6219	771	92.7614	65.5757	94.5061	glcC	Glycolate utilization operon transcriptional activator GlcC
RNA-Seq			24	167	32.6877	144	92.6208	5.16328	41.3062		Mobile element protein
RNA-Seq			143090	143263	36.8562	174	92.5778	10.6826	51.2767		FIG00643719: hypothetical protein
RNA-Seq			67785	70046	37.4328	2262	92.4035	80.202	99.5952		5-methyltetrahydropteroyltriglutamate--homocysteine methyltransferase (EC 2.1.1.14)
RNA-Seq			2656	4146	37.4429	1491	92.3038	75.7974	98.4867		Hyphotheical protein
RNA-Seq			254073	253843	37.4163	231	92.1862	24.14	64.3734		corresponds to STY1594 from Accession AL513382: Salmonella typhi CT18
RNA-Seq			102744	102974	37.5682	231	92.1862	24.14	64.3734		FIG00641724: hypothetical protein
RNA-Seq			27175	27546	37.2231	372	91.9899	45.9699	85.9436		Mobile element protein
RNA-Seq			7802	9499	37.1635	1698	91.9694	77.0661	97.8651		NAD-dependent malic enzyme (EC 1.1.1.38)
RNA-Seq			3804	3379	37.0426	426	91.5402	48.8694	88.1394	lygF	LygF
RNA-Seq			56078	57421	37.0816	1344	91.5277	73.8534	98.1945		Argininosuccinate synthase (EC 6.3.4.5)
RNA-Seq			14778	15236	36.8741	459	91.3957	51.0254	90.7118	asnC	Regulatory protein AsnC
RNA-Seq			54655	53834	36.9805	822	91.2629	65.5774	96.331		NAD-dependent protein deacetylase of SIR2 family
RNA-Seq			45115	46413	36.9799	1299	91.2309	73.2637	98.4481		Xanthine/uracil/thiamine/ascorbate permease family protein
RNA-Seq			59814	61247	37.0068	1434	91.1935	74.4031	96.4388		ADP-heptose synthase (EC 2.7.-.-) / D-glycero-beta-D-manno-heptose 7-phosphate kinase
RNA-Seq			13575	15584	36.9023	2010	91.1346	78.0503	98.7651	tonB	TonB-dependent receptor; Outer membrane receptor for ferrienterochelin and colicins
RNA-Seq			14287	15354	36.806	1068	91.1054	71.7058	100.249		Histidinol-phosphatase (EC 3.1.3.15) / Imidazoleglycerol-phosphate dehydratase (EC 4.2.1.19)
RNA-Seq			132915	134264	36.8312	1350	91.0717	73.5251	97.7581		Biotin carboxylase of acetyl-CoA carboxylase (EC 6.3.4.14)
RNA-Seq			287039	289417	36.8656	2379	91.0582	79.5393	98.7599		Phosphoenolpyruvate synthase (EC 2.7.9.2)
RNA-Seq			75317	76978	36.8343	1662	90.9656	76.0512	97.5245	yidE	Mediator of hyperadherence YidE
RNA-Seq			121756	122502	36.82	747	90.8992	63.2035	95.5518	cutC	Cytoplasmic copper homeostasis protein CutC
RNA-Seq			205790	205056	36.6895	735	90.8577	63.7296	94.5829	lamB	Lactam utilization protein LamB
RNA-Seq			214177	213635	36.7226	543	90.7875	73.0044	108.571		FIG01199806: hypothetical protein
RNA-Seq			159667	160209	36.7401	543	90.7875	56.14	91.7409		Putative fimbrial-like protein
RNA-Seq			107365	108363	36.6188	999	90.6303	68.4716	97.1255	mlgB	Galactose/methyl galactoside ABC transport system, D-galactose-binding periplasmic protein MglB (TC 3.A.1.2.3)
RNA-Seq			253830	255509	36.7219	1680	90.6253	80.6904	100.56		FIG002337: predicted inner membrane protein
RNA-Seq			38946	36274	36.5856	2673	90.4679	79.97	97.9111	rcsD	Two-component sensor protein RcsD (EC 2.7.3.-)
RNA-Seq			3692	2433	36.6776	1260	90.4204	71.9909	100.61	tuaB	Teichuronic acid biosynthesis protein TuaB
RNA-Seq			16015	17172	36.6145	1158	90.3502	70.6273	97.594		UDP-4-amino-4-deoxy-L-arabinose--oxoglutarate aminotransferase (EC 2.6.1.-)
RNA-Seq			164204	164076	36.769	129	90.3246	2.88183	34.582		hypothetical protein
RNA-Seq			1652	1780	30.4519	129	90.3246	2.88183	34.582		hypothetical protein
RNA-Seq			35104	33815	36.6048	1290	90.324	72.334	97.1177		16S rRNA (cytosine(967)-C(5))-methyltransferase (EC 2.1.1.176) ## SSU rRNA m5C967
RNA-Seq			221436	221894	36.1399	459	90.2088	70.0305	110.387	tsaE	TsaE protein, required for threonylcarbamoyladenosine t(6)A37 formation in tRNA
RNA-Seq			248313	249065	36.5039	753	90.001	62.6999	94.7904	nagD	Phosphatase NagD predicted to act in N-acetylglucosamine utilization subsystem
RNA-Seq			2519	2854	36.5789	336	89.7716	38.7246	82.9813		FIG00641784: hypothetical protein
RNA-Seq			68240	66480	36.291	1761	89.7631	75.5756	95.8417	yejH	ATP-dependent RNA helicase YejH
RNA-Seq			99039	98767	36.1791	273	89.646	29.9584	74.8959		Putative secreted protein
RNA-Seq			47817	48485	36.1839	669	89.5293	73.1866	105.872	artM	Arginine ABC transporter, permease protein ArtM
RNA-Seq			105661	103577	36.2522	2085	89.5269	77.0257	97.5303		4-alpha-glucanotransferase (amylomaltase) (EC 2.4.1.25)
RNA-Seq			145568	145353	36.1803	216	89.1074	18.932	60.2383		FIG00613201: hypothetical protein
RNA-Seq			30178	29918	36.0291	261	88.9757	28.4871	75.4907		FIG00640497: hypothetical protein
RNA-Seq			97303	96452	36.0934	852	88.9652	64.5774	95.1207	rfaZ	Lipopolysaccharide core biosynthesis protein RfaZ
RNA-Seq			133068	134753	35.9369	1686	88.824	75.8506	96.5772	lytS	Autolysis histidine kinase LytS
RNA-Seq			78121	77852	36.0437	270	88.7578	28.9144	68.8437		Putative uncharacterized protein ydbL, may be related to amine metabolism
RNA-Seq			43728	42787	35.8434	942	88.714	75.6404	101.788		Porphobilinogen deaminase (EC 2.5.1.61)
RNA-Seq			105034	106320	35.738	1287	88.6068	70.7694	99.0772		Threonine synthase (EC 4.2.3.1)
RNA-Seq			42047	43111	35.7994	1065	88.5716	69.4643	98.7859		ADA regulatory protein / Methylated-DNA--protein-cysteine methyltransferase (EC 2.1.1.63)
RNA-Seq			4436	3879	35.9927	558	88.3856	54.6308	90.6072		Mobile element protein
RNA-Seq			146532	145864	35.6206	669	88.1082	60.0145	95.0229	pmrA	Transcriptional regulatory protein basR/pmrA
RNA-Seq			169316	166410	35.5846	2907	88.0519	78.3923	96.1681		RNA polymerase associated protein RapA (EC 3.6.1.-)
RNA-Seq + MALDI-TOF/MS	Cytoplasm, Periplasm		91909	92823	35.5463	915	87.9616	65.0065	96.2909	ybiS	L,D-transpeptidase YbiS
RNA-Seq			42772	39497	35.5202	3276	87.767	78.8677	95.8895		Type I restriction-modification system, restriction subunit R (EC 3.1.21.3)
RNA-Seq			10688	12184	35.3618	1497	87.7669	73.5069	97.5953		Putative regulator protein
RNA-Seq			1607	1828	35.5937	222	87.7527	20.0949	61.9594	papI	PapI protein
RNA-Seq			127871	126900	35.4638	972	87.7426	65.784	95.9988	secF	Protein-export membrane protein SecF (TC 3.A.5.1.1)
RNA-Seq			911	1501	35.5485	591	87.6793	55.9836	91.2092	yihA	YihA
RNA-Seq			249321	250985	35.5162	1665	87.6048	73.0116	95.3393		Asparagine synthetase [glutamine-hydrolyzing] (EC 6.3.5.4)
RNA-Seq			1541	1344	34.7006	198	87.5859	15.0205	54.4491		Phage protein
RNA-Seq			36229	37491	35.3385	1263	87.5155	69.7595	96.5448		adherence and invasion outermembrane protein (Inv,enhances Peyer's patches colonization)
RNA-Seq			157475	157627	35.552	153	87.4312	4.85956	41.3062		FIG00638166: hypothetical protein
RNA-Seq			126838	126119	35.4601	720	87.4043	59.8941	98.1023	fadR	Transcriptional regulator for fatty acid degradation FadR, GntR family
RNA-Seq			57487	58902	35.3292	1416	87.2176	70.8857	94.5143		Replicative DNA helicase (EC 3.6.1.-)
RNA-Seq			86582	86893	34.4802	312	86.9569	57.9713	113.713	ftsB	Cell division protein DivIC (FtsB), stabilizes FtsL against RasP cleavage
RNA-Seq			201123	201944	35.1728	822	86.8647	63.7684	94.0697	araC	Transcriptional regulator, AraC family
RNA-Seq			112698	112943	34.2981	246	86.8615	24.1793	71.0266		DNA-damage-inducible protein I
RNA-Seq			25460	26983	35.1924	1524	86.8567	71.4728	92.4512		Retron-type RNA-directed DNA polymerase (EC 2.7.7.49)
RNA-Seq			436131	437582	35.1793	1452	86.8061	70.9204	94.7313		Altronate oxidoreductase (EC 1.1.1.58)
RNA-Seq			234145	234417	35.0326	273	86.7542	29.9584	74.8959		FIG00638396: hypothetical protein
RNA-Seq			116538	117437	35.1789	900	86.7535	73.4448	100.062		Octaprenyl diphosphate synthase (EC 2.5.1.90) / Dimethylallyltransferase (EC 2.5.1.1)
RNA-Seq			11663	11274	34.8228	390	86.7504	42.8949	79.1173		FIG01280259: hypothetical protein
RNA-Seq			168316	165719	35.2089	2598	86.716	76.2687	95.0139		DNA topoisomerase I (EC 5.99.1.2)
RNA-Seq			265277	266914	35.0734	1638	86.6986	73.9881	97.8186		Type I restriction-modification system, DNA-methyltransferase subunit M (EC 2.1.1.72)
RNA-Seq			7571	6936	34.9636	636	86.4558	56.6987	90.0164		FIG00638261: hypothetical protein
RNA-Seq			85412	86017	34.88	606	86.4371	69.4728	103.401		Adenylylsulfate kinase (EC 2.7.1.25)
RNA-Seq			40826	39630	34.8251	1197	86.2909	68.0155	99.0729	hemY	Uncharacterized protein EC-HemY, likely associated with heme metabolism based on gene clustering with hemC
RNA-Seq			4350	3196	34.8889	1155	86.1984	68.5576	99.135		Gene D protein
RNA-Seq			1176	250	34.8709	927	86.1345	63.764	95.0445		mobilization protein
RNA-Seq			67369	67488	34.9797	120	86.1187	0	27.8817		hypothetical protein
RNA-Seq			205380	205261	35.0955	120	86.1187	3.09797	34.0777		hypothetical protein Z4912
RNA-Seq			132457	133038	34.9523	582	86.0793	54.2943	89.4259		Acyl carrier protein phosphodiesterase (EC 3.1.4.14)
RNA-Seq			165968	164730	34.8729	1239	86.0362	74.8141	97.5983		Paraquat-inducible protein A
RNA-Seq			59286	60971	34.8975	1686	85.9276	71.8817	93.4903	trkA	TrkA, Potassium channel-family protein
RNA-Seq			30845	31708	34.6828	864	85.9259	62.3896	91.6482		Anaerobic dimethyl sulfoxide reductase chain C (EC 1.8.5.3)
RNA-Seq			57790	60087	34.8049	2298	85.8486	74.4159	94.7994		Xanthine dehydrogenase, molybdenum binding subunit (EC 1.17.1.4)
RNA-Seq			24756	23974	34.6236	783	85.7636	60.2976	91.1586		Putative arylsulfatase regulatory protein
RNA-Seq			52334	51573	34.6303	762	85.6699	60.0079	90.7436		2-deoxy-D-gluconate 3-dehydrogenase (EC 1.1.1.125)
RNA-Seq			101184	101906	34.6758	723	85.6618	70.8481	100.476		Glutamate transport ATP-binding protein
RNA-Seq			64021	65043	34.5066	1023	85.6078	65.0482	95.5737		Lysophospholipase L2 (EC 3.1.1.5)
RNA-Seq			245847	244771	34.5213	1077	85.4341	73.8566	97.4109		Endoglucanase precursor (EC 3.2.1.4)
RNA-Seq + MALDI-TOF/MS	Periplasm		60883	60146	34.5336	738	85.3753	58.937	97.2208	dnaC	DNA replication protein DnaC
RNA-Seq			319773	320780	34.6668	1008	85.3725	66.385	97.7335		FIG000988: Predicted permease
RNA-Seq			141971	142399	34.4379	429	85.3208	64.3187	107.635		Putative membrane protein
RNA-Seq			35664	36245	34.3985	582	85.2271	55.5718	92.6197		Putative acetyltransferase
RNA-Seq			65051	65851	34.2402	801	85.1097	60.335	91.4307	cof	Cof protein, HD superfamily hydrolase
RNA-Seq			203125	202622	34.3109	504	85.1045	50.1576	88.5134	yeaK	Uncharacterized protein YeaK
RNA-Seq			69048	67876	34.3353	1173	85.0498	66.5548	95.7122	obg	GTP-binding protein Obg
RNA-Seq			35775	36401	34.2218	627	84.9826	56.9196	90.1227		Arylesterase precursor (EC 3.1.1.2)
RNA-Seq			83274	86798	34.2913	3525	84.9302	76.6714	91.5417		Pyruvate-flavodoxin oxidoreductase (EC 1.2.7.-)
RNA-Seq			64925	65932	34.1384	1008	84.5101	63.8034	92.939	ndpA	Nucleoid-associated protein NdpA
RNA-Seq			177332	177754	34.2904	423	84.4839	43.9428	82.6125	yphA	Inner membrane protein YphA
RNA-Seq			28636	27875	34.1596	762	84.4633	59.0322	88.7922		Undecaprenyl diphosphate synthase (EC 2.5.1.31)
RNA-Seq			121880	120903	34.1538	978	84.4296	71.9215	96.491		Thiamine-monophosphate kinase (EC 2.7.4.16)
RNA-Seq			14140	15333	34.2369	1194	84.4098	66.3183	95.8969		FIG00639052: hypothetical protein
RNA-Seq			216798	218270	34.0515	1473	84.3121	68.8998	91.8664		Betaine aldehyde dehydrogenase (EC 1.2.1.8)
RNA-Seq			20865	21731	34.117	867	84.022	60.8874	89.1872		Spermidine synthase (EC 2.5.1.16)
RNA-Seq			18228	18028	33.9983	201	83.9805	14.7963	53.6365		FIG00639191: hypothetical protein
RNA-Seq			277953	278270	33.876	318	83.9718	33.9023	79.495		Iojap protein
RNA-Seq			35631	35957	34.0763	327	83.947	59.3772	110.564		Phage protein
RNA-Seq			40804	41259	33.9538	456	83.8903	64.7154	104.264	ybbK	Putative activity regulator of membrane protease YbbK
RNA-Seq			124613	125569	33.9148	957	83.8656	71.492	96.6975	ybhQ	Inner membrane protein YbhQ
RNA-Seq			2433	2705	33.6743	273	83.8624	28.5966	68.0872		Tryptophan synthase beta chain like (EC 4.2.1.20)
RNA-Seq			3656	3426	33.2546	231	83.8056	46.0931	121.518	vagC	Virulence-associated protein vagC
RNA-Seq			37849	41166	33.9948	3318	83.7924	75.2924	91.7626		FIG00639031: hypothetical protein
RNA-Seq + MALDI-TOF/MS	Cytoplasm, Extracellular, Membrane, Whole-cell		231521	232846	33.9418	1326	83.7888	67.2862	93.3596		Putative Dihydrolipoamide dehydrogenase (EC 1.8.1.4); Mercuric ion reductase (EC 1.16.1.1)
RNA-Seq			188902	189504	34.0752	603	83.7518	53.6365	89.3941	tegT	Putative TEGT family carrier/transport protein
RNA-Seq			59388	59756	33.8302	369	83.2336	39.2913	75.5602		FIG00638119: hypothetical protein
RNA-Seq			33852	34265	33.8293	414	83.158	43.1022	83.5104		FIG00640199: hypothetical protein
RNA-Seq			129388	130566	33.6643	1179	83.1166	65.9008	90.8107		Ni/Fe-hydrogenase 2 B-type cytochrome subunit
RNA-Seq			253853	253647	33.7039	207	83.0394	17.9592	57.4696		FIG00642924: hypothetical protein
RNA-Seq + MALDI-TOF/MS			71852	71205	33.4412	648	82.9094	54.5013	86.0547	acrR	Transcription repressor of multidrug efflux pump acrAB operon, TetR (AcrR) family
RNA-Seq			93445	94092	33.5518	648	82.9094	55.6487	90.0706		Phosphoglycerate mutase (EC 5.4.2.1)
RNA-Seq			15518	15357	31.7958	162	82.6593	6.88437	43.601		DNA-damage-inducible protein I
RNA-Seq			124	462	33.6434	339	82.6251	35.092	85.5368		FIG00639173: hypothetical protein
RNA-Seq			59283	58432	33.2925	852	82.1217	59.3414	85.5214		Pyridoxal kinase (EC 2.7.1.35)
RNA-Seq			13574	13765	33.4207	192	81.9972	34.1655	129.829		FIG00638431: hypothetical protein
RNA-Seq			48552	49259	33.1205	708	81.996	57.2337	89.7886		Protein of unknown function DUF484
RNA-Seq			207917	208411	33.0843	495	81.9748	48.0654	87.8696		Putative heme iron utilization protein
RNA-Seq			196836	195580	32.9384	1257	81.9661	64.769	94.9354		Putative permease
RNA-Seq			151632	151174	32.6947	459	81.9001	45.3559	81.8026	yaiI	Protein YaiI
RNA-Seq			223254	225101	33.0068	1848	81.8993	69.2014	88.7145	mutL	DNA mismatch repair protein MutL
RNA-Seq			108539	109459	33.1452	921	81.526	60.143	88.8017		Dienelactone hydrolase and related enzymes
RNA-Seq			66011	65460	32.9743	552	81.4542	49.8369	82.1635	yfcE	FIG002292: Phosphodiesterase yfcE (EC 3.1.4.-)
RNA-Seq + MALDI-TOF/MS			7252	6413	32.6825	840	81.3992	58.4188	88.9559	sul1	Dihydropteroate synthase (EC 2.5.1.15)
RNA-Seq			285754	286146	32.7187	393	81.1894	39.7297	79.4593	ybeF	LysR-family transcriptional regulator YbeF
RNA-Seq			36053	36193	32.2595	141	80.8949	0	182.013		Invasin
RNA-Seq			5880	6020	30.0835	141	80.8949	2.63657	36.912		hypothetical protein
RNA-Seq			341752	341345	32.7148	408	80.8055	41.0025	75.6269		Lactoylglutathione lyase (EC 4.4.1.5)
RNA-Seq			34230	33436	32.7868	795	80.7425	57.0494	86.0417		Thymidylate synthase (EC 2.1.1.45)
RNA-Seq			47035	48027	32.7127	993	80.7407	60.649	89.8504	cytR	Transcriptional (co)regulator CytR
RNA-Seq			167668	171480	32.7332	3813	80.6933	73.2203	87.2598	espC	Per-activated serine protease autotransporter enterotoxin EspC
RNA-Seq			258053	259591	32.5596	1539	80.5848	67.636	90.5839	cutE	Apolipoprotein N-acyltransferase (EC 2.3.1.-) / Copper homeostasis protein CutE
RNA-Seq			116035	116928	32.6452	894	80.4931	67.0775	93.9086		Chromosome initiation inhibitor
RNA-Seq			105656	104952	32.5303	705	80.4415	55.3679	88.5887	dppF	Dipeptide transport ATP-binding protein DppF (TC 3.A.1.5.2)
RNA-Seq			440050	441351	32.5369	1302	80.3835	63.9581	88.5134	hipA	HipA protein
RNA-Seq			84797	85261	32.4405	465	80.361	44.7706	80.747	soxR	Redox-sensitive transcriptional activator SoxR
RNA-Seq			162028	157067	32.4459	4962	80.1991	73.9467	86.2337		Alpha-2-macroglobulin
RNA-Seq			17045	15801	32.5566	1245	80.1552	63.3031	91.3714		Sodium:dicarboxylate symporter
RNA-Seq			16209	12103	32.4796	4107	80.1475	73.0478	87.1685	ftsK	Cell division protein FtsK
RNA-Seq			96997	97773	32.2658	777	80.1002	55.9787	92.341	tatC	Twin-arginine translocation protein TatC
RNA-Seq			170523	170095	32.4064	429	80.0703	42.4617	84.9233	tolR	Tol biopolymer transport system, TolR protein
RNA-Seq			93885	94490	32.3736	606	79.9745	52.7575	87.1112	yigP	Protein YigP (COG3165) clustered with ubiquinone biosynthetic genes
RNA-Seq			42859	41444	32.4974	1416	79.9007	64.5848	90.3137		Glutamyl-tRNA synthetase (EC 6.1.1.17)
RNA-Seq			103500	104627	32.2482	1128	79.8625	61.6298	87.6659		N-succinyl-L,L-diaminopimelate desuccinylase (EC 3.5.1.18)
RNA-Seq			35214	34855	32.2058	360	79.7779	36.143	73.3186	tusC	tRNA 5-methylaminomethyl-2-thiouridine synthase TusC
RNA-Seq			320780	321862	32.3758	1083	79.7305	67.8304	91.2339		FIG000906: Predicted Permease
RNA-Seq + MALDI-TOF/MS	Cytoplasm		4810	6528	32.1117	1719	79.6353	66.3928	86.289	proS	Prolyl-tRNA synthetase (EC 6.1.1.15), bacterial type
RNA-Seq			134485	134730	32.059	246	79.623	22.6681	60.4482		FIG00639322: hypothetical protein
RNA-Seq			158301	157633	32.2754	669	79.5816	64.66	94.5031	ftsE	Cell division transporter, ATP-binding protein FtsE (TC 3.A.5.1.1)
RNA-Seq			30748	29453	32.1398	1296	79.51	63.1068	87.2021		Menaquinone-specific isochorismate synthase (EC 5.4.4.2)
[truncated: 3,317 more rows]
